# Supplementary material for: Two new Leptobrachella species (Anura, Megophryidae) from the Yunnan-Guizhou Plateau, southwestern China
Source: Zookeys. 2020 Nov 18;995:97–125. doi: 10.3897/zookeys.995.55939 (PMC7688622; doi:10.3897/zookeys.995.55939)
Supplement: XML Treatment for Leptobrachella aspera [file zookeys.995.55939-treatment1.xml]

<!DOCTYPE tp:taxon-treatment
  PUBLIC "-//TaxonX//DTD Taxonomic Treatment Publishing DTD v0 20100105//EN" "tax-treatment-NSO.dtd">
<tp:taxon-treatment xmlns:tp="http://www.plazi.org/taxpub"><tp:treatment-meta><kwd-group><label>Taxon classification</label><kwd><named-content xmlns:xlink="http://www.w3.org/1999/xlink" content-type="kingdom">Animalia</named-content></kwd><kwd><named-content xmlns:xlink="http://www.w3.org/1999/xlink" content-type="order">Anura</named-content></kwd><kwd><named-content xmlns:xlink="http://www.w3.org/1999/xlink" content-type="family">Megophryidae</named-content></kwd></kwd-group><mixed-citation publication-type="journal"><person-group><name><surname>Wang</surname><given-names>Jian</given-names></name><name><surname>Lyu</surname><given-names>Zhi-Tong</given-names></name><name><surname>Qi</surname><given-names>Shuo</given-names></name><name><surname>Zeng</surname><given-names>Zhao-Chi</given-names></name><name><surname>Zhang</surname><given-names>Wen-Xiang</given-names></name><name><surname>Lu</surname><given-names>Long-Shan</given-names></name><name><surname>Wang</surname><given-names>Ying-Yong</given-names></name></person-group><article-title>Two new <italic><tp:taxon-name><tp:taxon-name-part taxon-name-part-type="genus" reg="Leptobrachella">Leptobrachella</tp:taxon-name-part></tp:taxon-name></italic> species (<tp:taxon-name><tp:taxon-name-part taxon-name-part-type="order">Anura</tp:taxon-name-part></tp:taxon-name>, <tp:taxon-name><tp:taxon-name-part taxon-name-part-type="family">Megophryidae</tp:taxon-name-part></tp:taxon-name>) from the Yunnan-Guizhou Plateau, southwestern China</article-title><source>Zookeys</source><day>18</day><month>11</month><year>2020</year><volume>995</volume><fpage>97</fpage><lpage>125</lpage><pub-id pub-id-type="doi">10.3897/zookeys.995.55939</pub-id></mixed-citation></tp:treatment-meta><tp:nomenclature><tp:taxon-name><object-id xmlns:xlink="http://www.w3.org/1999/xlink" content-type="arpha" xlink:type="simple">19439853-C359-5C28-9B4B-02464BA9160D</object-id>
              <tp:taxon-name-part taxon-name-part-type="genus" reg="Leptobrachella">Leptobrachella</tp:taxon-name-part>
              <tp:taxon-name-part taxon-name-part-type="species" reg="aspera">aspera</tp:taxon-name-part>
              <object-id xmlns:xlink="http://www.w3.org/1999/xlink" content-type="zoobank" xlink:type="simple">http://zoobank.org/4919B18E-B0D0-4329-90BF-8AC77280D263</object-id>
            </tp:taxon-name><tp:taxon-authority>Wang, Lyu, Qi &amp; Wang</tp:taxon-authority><tp:taxon-status xmlns:xlink="http://www.w3.org/1999/xlink" xlink:type="simple">sp. nov.</tp:taxon-status><xref ref-type="fig" rid="F3">Fig. 3</xref></tp:nomenclature><tp:treatment-sec sec-type="type material" id="SECID0EDXAK"><title>Type material.</title><p><bold><italic>Holotype</italic>.</bold><named-content xmlns:xlink="http://www.w3.org/1999/xlink" content-type="dwc:institutional_code" xlink:type="simple">SYS</named-content> a007743, adult male, collected by Jian Wang, Yao Li and Yu-Long Li on 31 May 2019 from Huanglianshan Nature Reserve (<named-content xmlns:xlink="http://www.w3.org/1999/xlink" content-type="dwc:verbatimCoordinates" xlink:type="simple"><named-content content-type="geo-json" specific-use="{&#34;type&#34;:&#34;Point&#34;,&#34;coordinates&#34;:[102.290000,22.890000]}" id="NCID0EWXAK" xlink:type="simple">22.89°N, 102.29°E</named-content></named-content>; ca. 1930 m a.s.l.), Lyuchun County, Yunnan Province, China.</p><p><bold><italic>Paratypes</italic></bold> (N = 3). Three adult females, <named-content xmlns:xlink="http://www.w3.org/1999/xlink" content-type="dwc:institutional_code" xlink:type="simple">SYS</named-content> a007744–7745, <named-content xmlns:xlink="http://www.w3.org/1999/xlink" content-type="dwc:institutional_code" xlink:type="simple">SYS</named-content> a007746/CIB116080, the same collection data as the holotype.</p><fig id="F3" position="float" orientation="portrait"><object-id xmlns:xlink="http://www.w3.org/1999/xlink" content-type="doi" xlink:type="simple">10.3897/zookeys.995.55939.figure3</object-id><object-id xmlns:xlink="http://www.w3.org/1999/xlink" content-type="arpha" xlink:type="simple">99651D8A-D831-5A87-836D-B3D3034EC328</object-id><label>Figure 3.</label><caption><p>Morphological features in life. <italic><tp:taxon-name><tp:taxon-name-part taxon-name-part-type="genus" reg="Leptobrachella">Leptobrachella</tp:taxon-name-part> <tp:taxon-name-part taxon-name-part-type="species" reg="aspera">aspera</tp:taxon-name-part></tp:taxon-name></italic> sp. nov., holotype <named-content xmlns:xlink="http://www.w3.org/1999/xlink" content-type="dwc:institutional_code" xlink:type="simple">SYS</named-content> a007743.</p></caption><graphic xmlns:xlink="http://www.w3.org/1999/xlink" xlink:href="zookeys-995-097-g003.jpg" position="float" orientation="portrait" xlink:type="simple" id="oo_476857.jpg"><uri content-type="original_file" xlink:type="simple">https://binary.pensoft.net/fig/476857</uri></graphic></fig></tp:treatment-sec><tp:treatment-sec sec-type="diagnosis" id="SECID0EJZAK"><title>Diagnosis.</title><p>(1) Small size (<abbrev xmlns:xlink="http://www.w3.org/1999/xlink" xlink:title="snout-vent length" id="ABBRID0EPZAK" xlink:type="simple">SVL</abbrev> 22.4 mm in a single adult male, 25.0–26.4 in three adult females), (2) dorsal skin rough, with dense conical granules, tubercles and glandular folds, (3) iris bicolored, amber on upper half and silver on lower half, (4) tympanum distinctly discernible, distinct black supratympanic line present, (5) absence of webbing and lateral fringes on fingers, toes with rudimentary webbing and narrow lateral fringes both in males and females, (6) longitudinal ridges under toes not interrupted at the articulations, (7) relative finger lengths I &lt; IV &lt; II &lt; III, relative toe length I &lt; II &lt; V &lt; III &lt; IV, (8) heels just meeting, tibia-tarsal articulation reaches the region between middle of eye to anterior corner of eye, (9) dorsum greyish brown to yellowish brown grounding, with small light orange granules and distinct darker brown markings scattered with irregular light orange or greyish white pigmentations, (10) flanks with several enlarged dark patches with light yellowish green margin, (11) ventral surface creamy white, with distinct regular dark patches on chest and abdomen.</p></tp:treatment-sec><tp:treatment-sec sec-type="comparisons" id="SECID0ETZAK"><title>Comparison.</title><p>From the 26 known congeners of the genus <italic><tp:taxon-name><tp:taxon-name-part taxon-name-part-type="genus" reg="Leptobrachella">Leptobrachella</tp:taxon-name-part></tp:taxon-name></italic> occurring south of the Kra Isthmus, the presence of supra-axillary and ventrolateral glands, can easily distinguish <italic><tp:taxon-name><tp:taxon-name-part taxon-name-part-type="genus" reg="Leptobrachella">L.</tp:taxon-name-part> <tp:taxon-name-part taxon-name-part-type="species" reg="aspera">aspera</tp:taxon-name-part></tp:taxon-name></italic> sp. nov. from <italic><tp:taxon-name><tp:taxon-name-part taxon-name-part-type="genus" reg="Leptobrachella">L.</tp:taxon-name-part> <tp:taxon-name-part taxon-name-part-type="species" reg="arayai">arayai</tp:taxon-name-part></tp:taxon-name></italic>, <italic><tp:taxon-name><tp:taxon-name-part taxon-name-part-type="genus" reg="Leptobrachella">L.</tp:taxon-name-part> <tp:taxon-name-part taxon-name-part-type="species" reg="dringi">dringi</tp:taxon-name-part></tp:taxon-name></italic>, <italic><tp:taxon-name><tp:taxon-name-part taxon-name-part-type="genus" reg="Leptobrachella">L.</tp:taxon-name-part> <tp:taxon-name-part taxon-name-part-type="species" reg="fritinniens">fritinniens</tp:taxon-name-part></tp:taxon-name></italic>, <italic><tp:taxon-name><tp:taxon-name-part taxon-name-part-type="genus" reg="Leptobrachella">L.</tp:taxon-name-part> <tp:taxon-name-part taxon-name-part-type="species" reg="gracilis">gracilis</tp:taxon-name-part></tp:taxon-name></italic>, <italic><tp:taxon-name><tp:taxon-name-part taxon-name-part-type="genus" reg="Leptobrachella">L.</tp:taxon-name-part> <tp:taxon-name-part taxon-name-part-type="species" reg="hamidi">hamidi</tp:taxon-name-part></tp:taxon-name></italic>, <italic><tp:taxon-name><tp:taxon-name-part taxon-name-part-type="genus" reg="Leptobrachella">L.</tp:taxon-name-part> <tp:taxon-name-part taxon-name-part-type="species" reg="heteropus">heteropus</tp:taxon-name-part></tp:taxon-name></italic>, <italic><tp:taxon-name><tp:taxon-name-part taxon-name-part-type="genus" reg="Leptobrachella">L.</tp:taxon-name-part> <tp:taxon-name-part taxon-name-part-type="species" reg="kajangensis">kajangensis</tp:taxon-name-part></tp:taxon-name></italic>, <italic><tp:taxon-name><tp:taxon-name-part taxon-name-part-type="genus" reg="Leptobrachella">L.</tp:taxon-name-part> <tp:taxon-name-part taxon-name-part-type="species" reg="kecil">kecil</tp:taxon-name-part></tp:taxon-name></italic>, <italic><tp:taxon-name><tp:taxon-name-part taxon-name-part-type="genus" reg="Leptobrachella">L.</tp:taxon-name-part> <tp:taxon-name-part taxon-name-part-type="species" reg="marmorata">marmorata</tp:taxon-name-part></tp:taxon-name></italic>, <italic><tp:taxon-name><tp:taxon-name-part taxon-name-part-type="genus" reg="Leptobrachella">L.</tp:taxon-name-part> <tp:taxon-name-part taxon-name-part-type="species" reg="melanoleuca">melanoleuca</tp:taxon-name-part></tp:taxon-name></italic>, <italic><tp:taxon-name><tp:taxon-name-part taxon-name-part-type="genus" reg="Leptobrachella">L.</tp:taxon-name-part> <tp:taxon-name-part taxon-name-part-type="species" reg="maura">maura</tp:taxon-name-part></tp:taxon-name></italic>, <italic><tp:taxon-name><tp:taxon-name-part taxon-name-part-type="genus" reg="Leptobrachella">L.</tp:taxon-name-part> <tp:taxon-name-part taxon-name-part-type="species" reg="picta">picta</tp:taxon-name-part></tp:taxon-name></italic>, <italic><tp:taxon-name><tp:taxon-name-part taxon-name-part-type="genus" reg="Leptobrachella">L.</tp:taxon-name-part> <tp:taxon-name-part taxon-name-part-type="species" reg="platycephala">platycephala</tp:taxon-name-part></tp:taxon-name></italic>, <italic><tp:taxon-name><tp:taxon-name-part taxon-name-part-type="genus" reg="Leptobrachella">L.</tp:taxon-name-part> <tp:taxon-name-part taxon-name-part-type="species" reg="sabahmontana">sabahmontana</tp:taxon-name-part></tp:taxon-name></italic> and <italic><tp:taxon-name><tp:taxon-name-part taxon-name-part-type="genus" reg="Leptobrachella">L.</tp:taxon-name-part> <tp:taxon-name-part taxon-name-part-type="species" reg="sola">sola</tp:taxon-name-part></tp:taxon-name></italic>, all of which lack the supra-axillary and ventrolateral glands; and by the significantly larger body size, <abbrev xmlns:xlink="http://www.w3.org/1999/xlink" xlink:title="snout-vent length" id="ABBRID0EQ6AK" xlink:type="simple">SVL</abbrev> 22.4 mm in a single male, <italic><tp:taxon-name><tp:taxon-name-part taxon-name-part-type="genus" reg="Leptobrachella">L.</tp:taxon-name-part> <tp:taxon-name-part taxon-name-part-type="species" reg="aspera">aspera</tp:taxon-name-part></tp:taxon-name></italic> sp. nov. differs from the smaller <italic><tp:taxon-name><tp:taxon-name-part taxon-name-part-type="genus" reg="Leptobrachella">L.</tp:taxon-name-part> <tp:taxon-name-part taxon-name-part-type="species" reg="baluensis">baluensis</tp:taxon-name-part></tp:taxon-name></italic> (14.9–15.9 mm in males), <italic><tp:taxon-name><tp:taxon-name-part taxon-name-part-type="genus" reg="Leptobrachella">L.</tp:taxon-name-part> <tp:taxon-name-part taxon-name-part-type="species" reg="brevicrus">brevicrus</tp:taxon-name-part></tp:taxon-name></italic> (17.1–17.8 mm in males), <italic><tp:taxon-name><tp:taxon-name-part taxon-name-part-type="genus" reg="Leptobrachella">L.</tp:taxon-name-part> <tp:taxon-name-part taxon-name-part-type="species" reg="bondangensis">bondangensis</tp:taxon-name-part></tp:taxon-name></italic> (17.8 mm in male), <italic><tp:taxon-name><tp:taxon-name-part taxon-name-part-type="genus" reg="Leptobrachella">L.</tp:taxon-name-part> <tp:taxon-name-part taxon-name-part-type="species" reg="fusca">fusca</tp:taxon-name-part></tp:taxon-name></italic> (16.3 mm in male), <italic><tp:taxon-name><tp:taxon-name-part taxon-name-part-type="genus" reg="Leptobrachella">L.</tp:taxon-name-part> <tp:taxon-name-part taxon-name-part-type="species" reg="itiokai">itiokai</tp:taxon-name-part></tp:taxon-name></italic> (15.2–16.7 mm in males), <italic><tp:taxon-name><tp:taxon-name-part taxon-name-part-type="genus" reg="Leptobrachella">L.</tp:taxon-name-part> <tp:taxon-name-part taxon-name-part-type="species" reg="juliandringi">juliandringi</tp:taxon-name-part></tp:taxon-name></italic> (17.0–17.2 mm in males), <italic><tp:taxon-name><tp:taxon-name-part taxon-name-part-type="genus" reg="Leptobrachella">L.</tp:taxon-name-part> <tp:taxon-name-part taxon-name-part-type="species" reg="mjobergi">mjobergi</tp:taxon-name-part></tp:taxon-name></italic> (15.7–19.0 mm in males), <italic><tp:taxon-name><tp:taxon-name-part taxon-name-part-type="genus" reg="Leptobrachella">L.</tp:taxon-name-part> <tp:taxon-name-part taxon-name-part-type="species" reg="natunae">natunae</tp:taxon-name-part></tp:taxon-name></italic> (17.6 mm in one adult male), <italic><tp:taxon-name><tp:taxon-name-part taxon-name-part-type="genus" reg="Leptobrachella">L.</tp:taxon-name-part> <tp:taxon-name-part taxon-name-part-type="species" reg="parva">parva</tp:taxon-name-part></tp:taxon-name></italic> (15.0–16.9 mm in males), <italic><tp:taxon-name><tp:taxon-name-part taxon-name-part-type="genus" reg="Leptobrachella">L.</tp:taxon-name-part> <tp:taxon-name-part taxon-name-part-type="species" reg="palmata">palmata</tp:taxon-name-part></tp:taxon-name></italic> (14.4–16.8 mm in males), and <italic><tp:taxon-name><tp:taxon-name-part taxon-name-part-type="genus" reg="Leptobrachella">L.</tp:taxon-name-part> <tp:taxon-name-part taxon-name-part-type="species" reg="serasanae">serasanae</tp:taxon-name-part></tp:taxon-name></italic> (16.9 mm in female).</p><p><italic><tp:taxon-name><tp:taxon-name-part taxon-name-part-type="genus" reg="Leptobrachella">Leptobrachella</tp:taxon-name-part> <tp:taxon-name-part taxon-name-part-type="species" reg="aspera">aspera</tp:taxon-name-part></tp:taxon-name></italic> sp. nov. is recovered as a sister taxon to <italic><tp:taxon-name><tp:taxon-name-part taxon-name-part-type="genus" reg="Leptobrachella">L.</tp:taxon-name-part> <tp:taxon-name-part taxon-name-part-type="species" reg="feii">feii</tp:taxon-name-part></tp:taxon-name></italic> in the phylogenetic tree (Fig. <xref ref-type="fig" rid="F2">2</xref>). However, the new species can be distinguished from <italic><tp:taxon-name><tp:taxon-name-part taxon-name-part-type="genus" reg="Leptobrachella">L.</tp:taxon-name-part> <tp:taxon-name-part taxon-name-part-type="species" reg="feii">feii</tp:taxon-name-part></tp:taxon-name></italic> by the following morphological characters: head relatively short, <abbrev xmlns:xlink="http://www.w3.org/1999/xlink" xlink:title="head length" id="ABBRID0E6EBK" xlink:type="simple">HDL</abbrev>/<abbrev xmlns:xlink="http://www.w3.org/1999/xlink" xlink:title="snout-vent length" id="ABBRID0EDFBK" xlink:type="simple">SVL</abbrev> 0.33–0.35 (vs. head relatively long, <abbrev xmlns:xlink="http://www.w3.org/1999/xlink" xlink:title="head length" id="ABBRID0EHFBK" xlink:type="simple">HDL</abbrev>/<abbrev xmlns:xlink="http://www.w3.org/1999/xlink" xlink:title="snout-vent length" id="ABBRID0ELFBK" xlink:type="simple">SVL</abbrev> 0.38–0.43); distinct regular dark patches on skin of chest and abdomen (vs. irregular black blotches scattered on skin of chest and belly); color of upper half of iris amber (vs. color of upper half of iris lighter, golden orange); ventrolateral glands forming an non-continuous line (vs. ventrolateral glands forming a continuous line); relative finger lengths I &lt; IV &lt; II &lt; III (vs. relative finger lengths II &lt; I &lt; IV &lt; III); tibio-tarsal articulation of adpressed limb reaching the region between middle of eye to anterior corner of eye (vs. tibio-tarsal articulation of adpressed limb reaching beyond eye).</p><p>While <italic><tp:taxon-name><tp:taxon-name-part taxon-name-part-type="genus" reg="Leptobrachella">Leptobrachella</tp:taxon-name-part> <tp:taxon-name-part taxon-name-part-type="species" reg="pluvialis">pluvialis</tp:taxon-name-part></tp:taxon-name></italic> is distributed in the same mountain range on the Vietnamese side and possesses similar body size (<xref ref-type="bibr" rid="B56">Ohler et al. 2000</xref>), it can be separated from <italic><tp:taxon-name><tp:taxon-name-part taxon-name-part-type="genus" reg="Leptobrachella">L.</tp:taxon-name-part> <tp:taxon-name-part taxon-name-part-type="species" reg="aspera">aspera</tp:taxon-name-part></tp:taxon-name></italic> sp. nov. by the following characters: (1) smooth dorsal skin with flattened tubercles on flanks (vs. rough dorsal skin with dense conical granules in <italic><tp:taxon-name><tp:taxon-name-part taxon-name-part-type="genus" reg="Leptobrachella">L.</tp:taxon-name-part> <tp:taxon-name-part taxon-name-part-type="species" reg="aspera">aspera</tp:taxon-name-part></tp:taxon-name></italic> sp. nov.), (2) absence of webbing on toes (vs. rudimentary webbing on toes in <italic><tp:taxon-name><tp:taxon-name-part taxon-name-part-type="genus" reg="Leptobrachella">L.</tp:taxon-name-part> <tp:taxon-name-part taxon-name-part-type="species" reg="aspera">aspera</tp:taxon-name-part></tp:taxon-name></italic> sp. nov.), and (3) relatively longer hindlimbs, the tibia-tarsal articulation reaching to the nostril (vs. relatively shorter hindlimbs, the tibia-tarsal articulation reaching the region between middle of eye to anterior corner of eye in <italic><tp:taxon-name><tp:taxon-name-part taxon-name-part-type="genus" reg="Leptobrachella">L.</tp:taxon-name-part> <tp:taxon-name-part taxon-name-part-type="species" reg="aspera">aspera</tp:taxon-name-part></tp:taxon-name></italic> sp. nov.).</p><p>For the remaining 54 members of the genus <italic><tp:taxon-name><tp:taxon-name-part taxon-name-part-type="genus" reg="Leptobrachella">Leptobrachella</tp:taxon-name-part></tp:taxon-name></italic>, in having <abbrev xmlns:xlink="http://www.w3.org/1999/xlink" xlink:title="snout-vent length" id="ABBRID0EVHBK" xlink:type="simple">SVL</abbrev> 22.4 mm in a single male, <italic><tp:taxon-name><tp:taxon-name-part taxon-name-part-type="genus" reg="Leptobrachella">L.</tp:taxon-name-part> <tp:taxon-name-part taxon-name-part-type="species" reg="aspera">aspera</tp:taxon-name-part></tp:taxon-name></italic> sp. nov. differs from the larger <italic><tp:taxon-name><tp:taxon-name-part taxon-name-part-type="genus" reg="Leptobrachella">L.</tp:taxon-name-part> <tp:taxon-name-part taxon-name-part-type="species" reg="aerea">aerea</tp:taxon-name-part></tp:taxon-name></italic> (25.1–28.9 in males), <italic><tp:taxon-name><tp:taxon-name-part taxon-name-part-type="genus" reg="Leptobrachella">L.</tp:taxon-name-part> <tp:taxon-name-part taxon-name-part-type="species" reg="alpina">alpina</tp:taxon-name-part></tp:taxon-name></italic> (24.0–28.9 mm in males), <italic><tp:taxon-name><tp:taxon-name-part taxon-name-part-type="genus" reg="Leptobrachella">L.</tp:taxon-name-part> <tp:taxon-name-part taxon-name-part-type="species" reg="bijie">bijie</tp:taxon-name-part></tp:taxon-name></italic> (29.0–30.4 mm in males), <italic><tp:taxon-name><tp:taxon-name-part taxon-name-part-type="genus" reg="Leptobrachella">L.</tp:taxon-name-part> <tp:taxon-name-part taxon-name-part-type="species" reg="botsfordi">botsfordi</tp:taxon-name-part></tp:taxon-name></italic> (29.1–32.6 mm in males), <italic><tp:taxon-name><tp:taxon-name-part taxon-name-part-type="genus" reg="Leptobrachella">L.</tp:taxon-name-part> <tp:taxon-name-part taxon-name-part-type="species" reg="bourreti">bourreti</tp:taxon-name-part></tp:taxon-name></italic> (28.0–36.2 mm in males), <italic><tp:taxon-name><tp:taxon-name-part taxon-name-part-type="genus" reg="Leptobrachella">L.</tp:taxon-name-part> <tp:taxon-name-part taxon-name-part-type="species" reg="chishuiensis">chishuiensis</tp:taxon-name-part></tp:taxon-name></italic> (30.8–33.4 in males), <italic><tp:taxon-name><tp:taxon-name-part taxon-name-part-type="genus" reg="Leptobrachella">L.</tp:taxon-name-part> <tp:taxon-name-part taxon-name-part-type="species" reg="eos">eos</tp:taxon-name-part></tp:taxon-name></italic> (33.1–34.7 mm in males), <italic><tp:taxon-name><tp:taxon-name-part taxon-name-part-type="genus" reg="Leptobrachella">L.</tp:taxon-name-part> <tp:taxon-name-part taxon-name-part-type="species" reg="firthi">firthi</tp:taxon-name-part></tp:taxon-name></italic> (26.4–29.2 mm in males), <italic><tp:taxon-name><tp:taxon-name-part taxon-name-part-type="genus" reg="Leptobrachella">L.</tp:taxon-name-part> <tp:taxon-name-part taxon-name-part-type="species" reg="flaviglandulosa">flaviglandulosa</tp:taxon-name-part></tp:taxon-name></italic> (23.0–27.0 mm in males), <italic><tp:taxon-name><tp:taxon-name-part taxon-name-part-type="genus" reg="Leptobrachella">L.</tp:taxon-name-part> <tp:taxon-name-part taxon-name-part-type="species" reg="fuliginosa">fuliginosa</tp:taxon-name-part></tp:taxon-name></italic> (28.2–30.0 mm in males), <italic><tp:taxon-name><tp:taxon-name-part taxon-name-part-type="genus" reg="Leptobrachella">L.</tp:taxon-name-part> <tp:taxon-name-part taxon-name-part-type="species" reg="isos">isos</tp:taxon-name-part></tp:taxon-name></italic> (23.7–27.9 mm in males), <italic><tp:taxon-name><tp:taxon-name-part taxon-name-part-type="genus" reg="Leptobrachella">L.</tp:taxon-name-part> <tp:taxon-name-part taxon-name-part-type="species" reg="kalonensis">kalonensis</tp:taxon-name-part></tp:taxon-name></italic> (25.8–30.6 mm in males), <italic><tp:taxon-name><tp:taxon-name-part taxon-name-part-type="genus" reg="Leptobrachella">L.</tp:taxon-name-part> <tp:taxon-name-part taxon-name-part-type="species" reg="khasiorum">khasiorum</tp:taxon-name-part></tp:taxon-name></italic> (24.5–27.3 mm in males), <italic><tp:taxon-name><tp:taxon-name-part taxon-name-part-type="genus" reg="Leptobrachella">L.</tp:taxon-name-part> <tp:taxon-name-part taxon-name-part-type="species" reg="laui">laui</tp:taxon-name-part></tp:taxon-name></italic> (24.8–26.7 mm in males), <italic><tp:taxon-name><tp:taxon-name-part taxon-name-part-type="genus" reg="Leptobrachella">L.</tp:taxon-name-part> <tp:taxon-name-part taxon-name-part-type="species" reg="lateralis">lateralis</tp:taxon-name-part></tp:taxon-name></italic> (26.9–28.3 mm in males), <italic><tp:taxon-name><tp:taxon-name-part taxon-name-part-type="genus" reg="Leptobrachella">L.</tp:taxon-name-part> <tp:taxon-name-part taxon-name-part-type="species" reg="macrops">macrops</tp:taxon-name-part></tp:taxon-name></italic> (28.0–29.3 mm in males), <italic><tp:taxon-name><tp:taxon-name-part taxon-name-part-type="genus" reg="Leptobrachella">L.</tp:taxon-name-part> <tp:taxon-name-part taxon-name-part-type="species" reg="maculosa">maculosa</tp:taxon-name-part></tp:taxon-name></italic> (24.2–26.6 mm in males), <italic><tp:taxon-name><tp:taxon-name-part taxon-name-part-type="genus" reg="Leptobrachella">L.</tp:taxon-name-part> <tp:taxon-name-part taxon-name-part-type="species" reg="minima">minima</tp:taxon-name-part></tp:taxon-name></italic> (25.7–31.4 mm in males), <italic><tp:taxon-name><tp:taxon-name-part taxon-name-part-type="genus" reg="Leptobrachella">L.</tp:taxon-name-part> <tp:taxon-name-part taxon-name-part-type="species" reg="nahangensis">nahangensis</tp:taxon-name-part></tp:taxon-name></italic> (40.8 mm in male), <italic><tp:taxon-name><tp:taxon-name-part taxon-name-part-type="genus" reg="Leptobrachella">L.</tp:taxon-name-part> <tp:taxon-name-part taxon-name-part-type="species" reg="nokrekensis">nokrekensis</tp:taxon-name-part></tp:taxon-name></italic> (26.0–33.0 mm in males), <italic><tp:taxon-name><tp:taxon-name-part taxon-name-part-type="genus" reg="Leptobrachella">L.</tp:taxon-name-part> <tp:taxon-name-part taxon-name-part-type="species" reg="nyx">nyx</tp:taxon-name-part></tp:taxon-name></italic> (26.7–32.6 mm in males), <italic><tp:taxon-name><tp:taxon-name-part taxon-name-part-type="genus" reg="Leptobrachella">L.</tp:taxon-name-part> <tp:taxon-name-part taxon-name-part-type="species" reg="neangi">neangi</tp:taxon-name-part></tp:taxon-name></italic> (30.9 mm in male), <italic><tp:taxon-name><tp:taxon-name-part taxon-name-part-type="genus" reg="Leptobrachella">L.</tp:taxon-name-part> <tp:taxon-name-part taxon-name-part-type="species" reg="namdongensis">namdongensis</tp:taxon-name-part></tp:taxon-name></italic> (30.9 mm in male), <italic><tp:taxon-name><tp:taxon-name-part taxon-name-part-type="genus" reg="Leptobrachella">L.</tp:taxon-name-part> <tp:taxon-name-part taxon-name-part-type="species" reg="oshanensis">oshanensis</tp:taxon-name-part></tp:taxon-name></italic> (26.6–30.7 mm in males), <italic><tp:taxon-name><tp:taxon-name-part taxon-name-part-type="genus" reg="Leptobrachella">L.</tp:taxon-name-part> <tp:taxon-name-part taxon-name-part-type="species" reg="pallida">pallida</tp:taxon-name-part></tp:taxon-name></italic> (24.5–27.7 mm in males), <italic><tp:taxon-name><tp:taxon-name-part taxon-name-part-type="genus" reg="Leptobrachella">L.</tp:taxon-name-part> <tp:taxon-name-part taxon-name-part-type="species" reg="pelodytoides">pelodytoides</tp:taxon-name-part></tp:taxon-name></italic> (27.5–32.3 mm in males), <italic><tp:taxon-name><tp:taxon-name-part taxon-name-part-type="genus" reg="Leptobrachella">L.</tp:taxon-name-part> <tp:taxon-name-part taxon-name-part-type="species" reg="petrops">petrops</tp:taxon-name-part></tp:taxon-name></italic> (23.6–27.6 mm in males), <italic><tp:taxon-name><tp:taxon-name-part taxon-name-part-type="genus" reg="Leptobrachella">L.</tp:taxon-name-part> <tp:taxon-name-part taxon-name-part-type="species" reg="puhoatensis">puhoatensis</tp:taxon-name-part></tp:taxon-name></italic> (24.2–28.1 mm in males), <italic><tp:taxon-name><tp:taxon-name-part taxon-name-part-type="genus" reg="Leptobrachella">L.</tp:taxon-name-part> <tp:taxon-name-part taxon-name-part-type="species" reg="purpura">purpura</tp:taxon-name-part></tp:taxon-name></italic> (25.0–27.5 mm in males), <italic><tp:taxon-name><tp:taxon-name-part taxon-name-part-type="genus" reg="Leptobrachella">L.</tp:taxon-name-part> <tp:taxon-name-part taxon-name-part-type="species" reg="purpuraventra">purpuraventra</tp:taxon-name-part></tp:taxon-name></italic> (27.3–29.8 mm in males), <italic><tp:taxon-name><tp:taxon-name-part taxon-name-part-type="genus" reg="Leptobrachella">L.</tp:taxon-name-part> <tp:taxon-name-part taxon-name-part-type="species" reg="pyrrhops">pyrrhops</tp:taxon-name-part></tp:taxon-name></italic> (30.8–34.3 mm in males), <italic><tp:taxon-name><tp:taxon-name-part taxon-name-part-type="genus" reg="Leptobrachella">L.</tp:taxon-name-part> <tp:taxon-name-part taxon-name-part-type="species" reg="rowleyae">rowleyae</tp:taxon-name-part></tp:taxon-name></italic> (23.4–25.4 mm in males), <italic><tp:taxon-name><tp:taxon-name-part taxon-name-part-type="genus" reg="Leptobrachella">L.</tp:taxon-name-part> <tp:taxon-name-part taxon-name-part-type="species" reg="suiyangensis">suiyangensis</tp:taxon-name-part></tp:taxon-name></italic> (28.7–29.7 mm in males), <italic><tp:taxon-name><tp:taxon-name-part taxon-name-part-type="genus" reg="Leptobrachella">L.</tp:taxon-name-part> <tp:taxon-name-part taxon-name-part-type="species" reg="sungi">sungi</tp:taxon-name-part></tp:taxon-name></italic> (48.3–52.7 mm in males), <italic><tp:taxon-name><tp:taxon-name-part taxon-name-part-type="genus" reg="Leptobrachella">L.</tp:taxon-name-part> <tp:taxon-name-part taxon-name-part-type="species" reg="tadungensis">tadungensis</tp:taxon-name-part></tp:taxon-name></italic> (23.3–28.2 mm in males), <italic><tp:taxon-name><tp:taxon-name-part taxon-name-part-type="genus" reg="Leptobrachella">L.</tp:taxon-name-part> <tp:taxon-name-part taxon-name-part-type="species" reg="tamdil">tamdil</tp:taxon-name-part></tp:taxon-name></italic> (32.3 mm in male), <italic><tp:taxon-name><tp:taxon-name-part taxon-name-part-type="genus" reg="Leptobrachella">L.</tp:taxon-name-part> <tp:taxon-name-part taxon-name-part-type="species" reg="tengchongensis">tengchongensis</tp:taxon-name-part></tp:taxon-name></italic> (23.9–26.0 mm in males), <italic><tp:taxon-name><tp:taxon-name-part taxon-name-part-type="genus" reg="Leptobrachella">L.</tp:taxon-name-part> <tp:taxon-name-part taxon-name-part-type="species" reg="tuberosa">tuberosa</tp:taxon-name-part></tp:taxon-name></italic> (24.4–29.5 mm in males), <italic><tp:taxon-name><tp:taxon-name-part taxon-name-part-type="genus" reg="Leptobrachella">L.</tp:taxon-name-part> <tp:taxon-name-part taxon-name-part-type="species" reg="ventripunctata">ventripunctata</tp:taxon-name-part></tp:taxon-name></italic> (25.5–28.0 mm in males), <italic><tp:taxon-name><tp:taxon-name-part taxon-name-part-type="genus" reg="Leptobrachella">L.</tp:taxon-name-part> <tp:taxon-name-part taxon-name-part-type="species" reg="wuhuangmontis">wuhuangmontis</tp:taxon-name-part></tp:taxon-name></italic> (25.6–30.0 mm in males), <italic><tp:taxon-name><tp:taxon-name-part taxon-name-part-type="genus" reg="Leptobrachella">L.</tp:taxon-name-part> <tp:taxon-name-part taxon-name-part-type="species" reg="yingjiangensis">yingjiangensis</tp:taxon-name-part></tp:taxon-name></italic> (25.7–27.6 mm in males), <italic><tp:taxon-name><tp:taxon-name-part taxon-name-part-type="genus" reg="Leptobrachella">L.</tp:taxon-name-part> <tp:taxon-name-part taxon-name-part-type="species" reg="yunkaiensis">yunkaiensis</tp:taxon-name-part></tp:taxon-name></italic> (25.9–29.3 mm in males), and <italic><tp:taxon-name><tp:taxon-name-part taxon-name-part-type="genus" reg="Leptobrachella">L.</tp:taxon-name-part> <tp:taxon-name-part taxon-name-part-type="species" reg="zhangyapingi">zhangyapingi</tp:taxon-name-part></tp:taxon-name></italic> (45.8–52.5 mm in males). By presence of black spots on flanks, the new species can be distinguished from <italic><tp:taxon-name><tp:taxon-name-part taxon-name-part-type="genus" reg="Leptobrachella">L.</tp:taxon-name-part> <tp:taxon-name-part taxon-name-part-type="species" reg="crocea">crocea</tp:taxon-name-part></tp:taxon-name></italic>, versus absence of black spots on flanks; by rudimentary webbing on toes, the new species can be distinguished from <italic><tp:taxon-name><tp:taxon-name-part taxon-name-part-type="genus" reg="Leptobrachella">L.</tp:taxon-name-part> <tp:taxon-name-part taxon-name-part-type="species" reg="ardens">ardens</tp:taxon-name-part></tp:taxon-name></italic>, versus absence of webbing on toes; by narrow lateral fringes on toes, the new species can be distinguished from <italic><tp:taxon-name><tp:taxon-name-part taxon-name-part-type="genus" reg="Leptobrachella">L.</tp:taxon-name-part> <tp:taxon-name-part taxon-name-part-type="species" reg="applebyi">applebyi</tp:taxon-name-part></tp:taxon-name></italic>, <italic><tp:taxon-name><tp:taxon-name-part taxon-name-part-type="genus" reg="Leptobrachella">L.</tp:taxon-name-part> <tp:taxon-name-part taxon-name-part-type="species" reg="ardens">ardens</tp:taxon-name-part></tp:taxon-name></italic>, <italic><tp:taxon-name><tp:taxon-name-part taxon-name-part-type="genus" reg="Leptobrachella">L.</tp:taxon-name-part> <tp:taxon-name-part taxon-name-part-type="species" reg="crocea">crocea</tp:taxon-name-part></tp:taxon-name></italic>, and <tp:taxon-name><tp:taxon-name-part taxon-name-part-type="genus" reg="Leptobrachella">L.</tp:taxon-name-part> <tp:taxon-name-part taxon-name-part-type="species" reg="melica">melica</tp:taxon-name-part></tp:taxon-name>, all having no lateral fringes on toes, and from <italic><tp:taxon-name><tp:taxon-name-part taxon-name-part-type="genus" reg="Leptobrachella">L.</tp:taxon-name-part> <tp:taxon-name-part taxon-name-part-type="species" reg="liui">liui</tp:taxon-name-part></tp:taxon-name></italic>, having wide lateral fringes on toes; by the creamy white ventral coloration and distinct regular dark patches on the chest and abdomen, the new species can be distinguished from <italic><tp:taxon-name><tp:taxon-name-part taxon-name-part-type="genus" reg="Leptobrachella">L.</tp:taxon-name-part> <tp:taxon-name-part taxon-name-part-type="species" reg="applebyi">applebyi</tp:taxon-name-part></tp:taxon-name></italic>, <italic><tp:taxon-name><tp:taxon-name-part taxon-name-part-type="genus" reg="Leptobrachella">L.</tp:taxon-name-part> <tp:taxon-name-part taxon-name-part-type="species" reg="ardens">ardens</tp:taxon-name-part></tp:taxon-name></italic>, <italic><tp:taxon-name><tp:taxon-name-part taxon-name-part-type="genus" reg="Leptobrachella">L.</tp:taxon-name-part> <tp:taxon-name-part taxon-name-part-type="species" reg="bidoupensis">bidoupensis</tp:taxon-name-part></tp:taxon-name></italic>, and <italic><tp:taxon-name><tp:taxon-name-part taxon-name-part-type="genus" reg="Leptobrachella">L.</tp:taxon-name-part> <tp:taxon-name-part taxon-name-part-type="species" reg="melica">melica</tp:taxon-name-part></tp:taxon-name></italic>, all having reddish brown ventral coloration with white specks, from <italic><tp:taxon-name><tp:taxon-name-part taxon-name-part-type="genus" reg="Leptobrachella">L.</tp:taxon-name-part> <tp:taxon-name-part taxon-name-part-type="species" reg="crocea">crocea</tp:taxon-name-part></tp:taxon-name></italic>, having bright orange ventral coloration, from <italic><tp:taxon-name><tp:taxon-name-part taxon-name-part-type="genus" reg="Leptobrachella">L.</tp:taxon-name-part> <tp:taxon-name-part taxon-name-part-type="species" reg="mangshanensis">mangshanensis</tp:taxon-name-part></tp:taxon-name></italic>, lacking dark skin patches on the chest and abdomen, from <italic><tp:taxon-name><tp:taxon-name-part taxon-name-part-type="genus" reg="Leptobrachella">L.</tp:taxon-name-part> <tp:taxon-name-part taxon-name-part-type="species" reg="liui">liui</tp:taxon-name-part></tp:taxon-name></italic>, having creamy white ventral coloration with dark brown spots on the chest and margins, and from <italic><tp:taxon-name><tp:taxon-name-part taxon-name-part-type="genus" reg="Leptobrachella">L.</tp:taxon-name-part> <tp:taxon-name-part taxon-name-part-type="species" reg="niveimontis">niveimontis</tp:taxon-name-part></tp:taxon-name></italic>, having marbling ventral coloration with black speckling; by rough dorsal skin with dense conical granules, tubercles and glandular folds, the new species can be distinguished from <italic><tp:taxon-name><tp:taxon-name-part taxon-name-part-type="genus" reg="Leptobrachella">L.</tp:taxon-name-part> <tp:taxon-name-part taxon-name-part-type="species" reg="applebyi">applebyi</tp:taxon-name-part></tp:taxon-name></italic>, <italic><tp:taxon-name><tp:taxon-name-part taxon-name-part-type="genus" reg="Leptobrachella">L.</tp:taxon-name-part> <tp:taxon-name-part taxon-name-part-type="species" reg="ardens">ardens</tp:taxon-name-part></tp:taxon-name></italic>, <italic><tp:taxon-name><tp:taxon-name-part taxon-name-part-type="genus" reg="Leptobrachella">L.</tp:taxon-name-part> <tp:taxon-name-part taxon-name-part-type="species" reg="bidoupensis">bidoupensis</tp:taxon-name-part></tp:taxon-name></italic>, <italic><tp:taxon-name><tp:taxon-name-part taxon-name-part-type="genus" reg="Leptobrachella">L.</tp:taxon-name-part> <tp:taxon-name-part taxon-name-part-type="species" reg="mangshanensis">mangshanensis</tp:taxon-name-part></tp:taxon-name></italic>, <italic><tp:taxon-name><tp:taxon-name-part taxon-name-part-type="genus" reg="Leptobrachella">L.</tp:taxon-name-part> <tp:taxon-name-part taxon-name-part-type="species" reg="melica">melica</tp:taxon-name-part></tp:taxon-name></italic>, and <italic><tp:taxon-name><tp:taxon-name-part taxon-name-part-type="genus" reg="Leptobrachella">L.</tp:taxon-name-part> <tp:taxon-name-part taxon-name-part-type="species" reg="niveimontis">niveimontis</tp:taxon-name-part></tp:taxon-name></italic>, all having smooth dorsal skin.</p></tp:treatment-sec><tp:treatment-sec sec-type="description" id="SECID0ED5BK"><title>Description of holotype.</title><p>Adult male. Body size small, <abbrev xmlns:xlink="http://www.w3.org/1999/xlink" xlink:title="snout-vent length" id="ABBRID0EJ5BK" xlink:type="simple">SVL</abbrev> 22.4 mm. Head length slightly larger than head width, <abbrev xmlns:xlink="http://www.w3.org/1999/xlink" xlink:title="head width" id="ABBRID0EN5BK" xlink:type="simple">HDW</abbrev>/<abbrev xmlns:xlink="http://www.w3.org/1999/xlink" xlink:title="head length" id="ABBRID0ER5BK" xlink:type="simple">HDL</abbrev> 0.99; snout slightly protruding, projecting slightly beyond margin of the lower jaw; nostril closer to snout than eye; canthus rostralis gently rounded; loreal region slightly concave; interorbital space flat, internarial distance greater than interorbital distance, <abbrev xmlns:xlink="http://www.w3.org/1999/xlink" xlink:title="internasal distance" id="ABBRID0EV5BK" xlink:type="simple">IND</abbrev>/<abbrev xmlns:xlink="http://www.w3.org/1999/xlink" xlink:title="interorbital distance" id="ABBRID0EZ5BK" xlink:type="simple">IOD</abbrev> 1.07; pineal ocellus absent; pupil vertical; snout length longer than eye diameter, <abbrev xmlns:xlink="http://www.w3.org/1999/xlink" xlink:title="snout length" id="ABBRID0E45BK" xlink:type="simple">SNT</abbrev>/<abbrev xmlns:xlink="http://www.w3.org/1999/xlink" xlink:title="eye diameter" id="ABBRID0EB6BK" xlink:type="simple">EYE</abbrev> 1.26; tympanum distinct, rounded, and slightly concave, diameter smaller than that of the eye and larger than tympanum-eye distance, <abbrev xmlns:xlink="http://www.w3.org/1999/xlink" xlink:title="tympanum diameter" id="ABBRID0EF6BK" xlink:type="simple">TMP</abbrev>/<abbrev xmlns:xlink="http://www.w3.org/1999/xlink" xlink:title="eye diameter" id="ABBRID0EJ6BK" xlink:type="simple">EYE</abbrev> 0.52 and <abbrev xmlns:xlink="http://www.w3.org/1999/xlink" xlink:title="tympanum-eye distance" id="ABBRID0EN6BK" xlink:type="simple">TEY</abbrev>/<abbrev xmlns:xlink="http://www.w3.org/1999/xlink" xlink:title="tympanum diameter" id="ABBRID0ER6BK" xlink:type="simple">TMP</abbrev> 0.44; upper margin of tympanum in contact with supratympanic ridge; distinct black supratympanic line present; vomerine teeth absent; vocal sac openings slit-like, paired, located posterolaterally on floor of mouth in close proximity to the margins of the mandible; tongue deeply notched posteriorly; supratympanic ridge distinct, extending from posterior corner of eye to supra-axillary gland.</p><p>Tips of fingers rounded, slightly swollen; relative finger lengths I &lt; IV &lt; II &lt; III; nuptial pad absent; subarticular tubercles absent; large, rounded inner palmar tubercle distinctly separated from small, rounded outer palmar tubercle; webbing and lateral fringes on fingers absent. Tips of toes rounded, slightly swollen; relative toe length I &lt; II &lt; V &lt; III &lt; IV; subarticular tubercles absent; distinct longitudinal dermal ridges present under the 3<sup>rd</sup> to 5<sup>th</sup> toes, not interrupted; large, oval inner metatarsal tubercle present, outer metatarsal tubercle absent; toes webbing rudimentary; narrow lateral fringes present on all toes. Tibia 47% of snout-vent length; tibiotarsal articulation reaching to anterior corner of eye; heels slightly overlapping when thighs are appressed at right angles with respect to body.</p><p>Dorsal skin rough, with dense conical granules, tubercles and glandular folds; ventral skin smooth; sparse tiny tubercles present on surface of chest; pectoral gland and femoral gland oval; the size of pectoral glands almost equal to tips of fingers and femoral glands; femoral gland situated on posteroventral surface of thigh, closer to knee than to vent; supra-axillary glands raised. Ventrolateral glands distinctly visible, raised, forming an incomplete line.</p></tp:treatment-sec><tp:treatment-sec sec-type="Coloration of holotype in life" id="SECID0E36BK"><title>Coloration of holotype in life.</title><p>Dorsum greyish brown with small light orange granules, distinct darker brown markings scattered with irregular light orange and greyish white pigmentations. A dark brown inverted triangular pattern between the anterior corners of the eyes in connection with a dark brown W-shaped marking in the interorbital region, which is also connected to a W-shaped marking between the axillae. Tympanum dark brown. Small light orange granules present on dorsum of body and limbs; a dark brown blotch under the eye; transverse dark brown bars present on dorsal surface of limbs and digits; distinct dark brown patches with light yellowish green margin on flanks from groin to axilla; elbow and upper arms with distinct coppery orange coloration.</p><p>Ventral surface of throat, chest, and belly creamy white; presence of distinct nebulous greyish speckles present on throat, and distinct dark patches on chest and abdomen; ventral surface of limbs greyish purple, scattered with greyish white spots and small patches. Supra-axillary gland coppery orange; femoral, pectoral, and ventrolateral glands greyish white. Iris bicolored, amber on upper half and silver on lower half.</p></tp:treatment-sec><tp:treatment-sec sec-type="Coloration of holotype in preservative" id="SECID0ECACK"><title>Coloration of holotype in preservative</title><p><bold>(Fig. <xref ref-type="fig" rid="F4">4A</xref>).</bold> Dorsum of body and limbs dark brown; transverse bars on limbs become more distinct; dark brown patterns, markings and spots on the back become indistinct, orange pigmentations become dark brown, greyish white pigmentations become dark grey. Ventral surface of limbs and surface of throat light brown, surface of abdomen greyish white, nebulous speckles on throat absent, dark patches on chest, abdomen and flanks become more distinct, light yellowish green margin of patches on flanks absent. Supra-axillary, femoral, pectoral, and ventrolateral glands greyish white.</p><fig id="F4" position="float" orientation="portrait"><object-id xmlns:xlink="http://www.w3.org/1999/xlink" content-type="doi" xlink:type="simple">10.3897/zookeys.995.55939.figure4</object-id><object-id xmlns:xlink="http://www.w3.org/1999/xlink" content-type="arpha" xlink:type="simple">F74FB82F-5FE1-5E7D-9AC0-E105570D8C84</object-id><label>Figure 4.</label><caption><p>Morphological features in preserved specimens of <bold>A</bold><italic><tp:taxon-name><tp:taxon-name-part taxon-name-part-type="genus" reg="Leptobrachella">Leptobrachella</tp:taxon-name-part> <tp:taxon-name-part taxon-name-part-type="species" reg="aspera">aspera</tp:taxon-name-part></tp:taxon-name></italic> sp. nov., holotype <named-content xmlns:xlink="http://www.w3.org/1999/xlink" content-type="dwc:institutional_code" xlink:type="simple">SYS</named-content> a007743 <bold>B</bold><italic><tp:taxon-name><tp:taxon-name-part taxon-name-part-type="genus" reg="Leptobrachella">Leptobrachella</tp:taxon-name-part> <tp:taxon-name-part taxon-name-part-type="species" reg="dorsospina">dorsospina</tp:taxon-name-part></tp:taxon-name></italic> sp. nov., holotype <named-content xmlns:xlink="http://www.w3.org/1999/xlink" content-type="dwc:institutional_code" xlink:type="simple">SYS</named-content> a004974. Ellipse selected region showing the tiny spines on dorsal skin.</p></caption><graphic xmlns:xlink="http://www.w3.org/1999/xlink" xlink:href="zookeys-995-097-g004.jpg" position="float" orientation="portrait" xlink:type="simple" id="oo_476858.jpg"><uri content-type="original_file" xlink:type="simple">https://binary.pensoft.net/fig/476858</uri></graphic></fig></tp:treatment-sec><tp:treatment-sec sec-type="variation" id="SECID0EACCK"><title>Variation.</title><p>Measurements and body proportions are listed in Table <xref ref-type="table" rid="T4">4</xref>. Nonsexual characters of all the female paratypes (<named-content xmlns:xlink="http://www.w3.org/1999/xlink" content-type="dwc:institutional_code" xlink:type="simple">SYS</named-content> a007744, 7745, 7746) match the overall characters of the holotype except that: the dorsum is greyish brown in the holotype <named-content xmlns:xlink="http://www.w3.org/1999/xlink" content-type="dwc:institutional_code" xlink:type="simple">SYS</named-content> a007743 (vs. yellowish brown in the paratypes); the size of the pectoral glands are almost equal to the tips of the fingers and the femoral glands (vs. the size of the pectoral glands are larger than the tips of fingers and the femoral glands in the paratypes); the tibia-tarsal articulation reaches forward to the anterior corner of the eye in the holotype (vs. the tibia-tarsal articulation reaches forward to the middle of the eye in the paratypes <named-content xmlns:xlink="http://www.w3.org/1999/xlink" content-type="dwc:institutional_code" xlink:type="simple">SYS</named-content> a007745, 7746); the ventral skin of the thighs smooth (vs. the ventral skin of the thighs rough with dense raised tubercles in the paratypes).</p><table-wrap id="T4" position="float" orientation="portrait"><label>Table 4.</label><caption><p>Measurements and body proportions of <italic><tp:taxon-name><tp:taxon-name-part taxon-name-part-type="genus" reg="Leptobrachella">Leptobrachella</tp:taxon-name-part> <tp:taxon-name-part taxon-name-part-type="species" reg="aspera">aspera</tp:taxon-name-part></tp:taxon-name></italic> sp. nov.</p></caption><table id="TID0E3PDK" rules="all"><tbody><tr><th rowspan="1" colspan="1">Voucher</th><th rowspan="1" colspan="1"><named-content xmlns:xlink="http://www.w3.org/1999/xlink" content-type="dwc:institutional_code" xlink:type="simple">SYS</named-content> a 007743</th><th rowspan="1" colspan="1"><named-content xmlns:xlink="http://www.w3.org/1999/xlink" content-type="dwc:institutional_code" xlink:type="simple">SYS</named-content> a 007744</th><th rowspan="1" colspan="1"><named-content xmlns:xlink="http://www.w3.org/1999/xlink" content-type="dwc:institutional_code" xlink:type="simple">SYS</named-content> a 007745</th><th rowspan="1" colspan="1"><named-content xmlns:xlink="http://www.w3.org/1999/xlink" content-type="dwc:institutional_code" xlink:type="simple">SYS</named-content> a 007746</th></tr><tr><td rowspan="1" colspan="1">
                      <bold>Sex</bold>
                    </td><td rowspan="1" colspan="1">Male</td><td rowspan="1" colspan="1">Female</td><td rowspan="1" colspan="1">Female</td><td rowspan="1" colspan="1">Female</td></tr><tr><td rowspan="1" colspan="1">
                      <bold><abbrev xmlns:xlink="http://www.w3.org/1999/xlink" xlink:title="snout-vent length" id="ABBRID0ESFCK" xlink:type="simple">SVL</abbrev></bold>
                    </td><td rowspan="1" colspan="1">22.4</td><td rowspan="1" colspan="1">25.3</td><td rowspan="1" colspan="1">25.0</td><td rowspan="1" colspan="1">26.4</td></tr><tr><td rowspan="1" colspan="1">
                      <bold><abbrev xmlns:xlink="http://www.w3.org/1999/xlink" xlink:title="head length" id="ABBRID0EIGCK" xlink:type="simple">HDL</abbrev></bold>
                    </td><td rowspan="1" colspan="1">8.1</td><td rowspan="1" colspan="1">9.5</td><td rowspan="1" colspan="1">9.5</td><td rowspan="1" colspan="1">9.6</td></tr><tr><td rowspan="1" colspan="1">
                      <bold><abbrev xmlns:xlink="http://www.w3.org/1999/xlink" xlink:title="head width" id="ABBRID0E5GCK" xlink:type="simple">HDW</abbrev></bold>
                    </td><td rowspan="1" colspan="1">8.0</td><td rowspan="1" colspan="1">9.3</td><td rowspan="1" colspan="1">9.2</td><td rowspan="1" colspan="1">9.0</td></tr><tr><td rowspan="1" colspan="1">
                      <bold><abbrev xmlns:xlink="http://www.w3.org/1999/xlink" xlink:title="snout length" id="ABBRID0EUHCK" xlink:type="simple">SNT</abbrev></bold>
                    </td><td rowspan="1" colspan="1">3.7</td><td rowspan="1" colspan="1">3.8</td><td rowspan="1" colspan="1">3.8</td><td rowspan="1" colspan="1">3.4</td></tr><tr><td rowspan="1" colspan="1">
                      <bold><abbrev xmlns:xlink="http://www.w3.org/1999/xlink" xlink:title="internasal distance" id="ABBRID0EKICK" xlink:type="simple">IND</abbrev></bold>
                    </td><td rowspan="1" colspan="1">2.5</td><td rowspan="1" colspan="1">2.3</td><td rowspan="1" colspan="1">2.7</td><td rowspan="1" colspan="1">2.7</td></tr><tr><td rowspan="1" colspan="1">
                      <bold><abbrev xmlns:xlink="http://www.w3.org/1999/xlink" xlink:title="interorbital distance" id="ABBRID0EAJCK" xlink:type="simple">IOD</abbrev></bold>
                    </td><td rowspan="1" colspan="1">2.3</td><td rowspan="1" colspan="1">2.5</td><td rowspan="1" colspan="1">2.5</td><td rowspan="1" colspan="1">2.5</td></tr><tr><td rowspan="1" colspan="1">
                      <bold><abbrev xmlns:xlink="http://www.w3.org/1999/xlink" xlink:title="eye diameter" id="ABBRID0EWJCK" xlink:type="simple">EYE</abbrev></bold>
                    </td><td rowspan="1" colspan="1">2.9</td><td rowspan="1" colspan="1">3.2</td><td rowspan="1" colspan="1">3.2</td><td rowspan="1" colspan="1">3.1</td></tr><tr><td rowspan="1" colspan="1">
                      <bold><abbrev xmlns:xlink="http://www.w3.org/1999/xlink" xlink:title="tympanum diameter" id="ABBRID0EMKCK" xlink:type="simple">TMP</abbrev></bold>
                    </td><td rowspan="1" colspan="1">1.5</td><td rowspan="1" colspan="1">1.8</td><td rowspan="1" colspan="1">1.9</td><td rowspan="1" colspan="1">1.6</td></tr><tr><td rowspan="1" colspan="1">
                      <bold><abbrev xmlns:xlink="http://www.w3.org/1999/xlink" xlink:title="tympanum-eye distance" id="ABBRID0ECLCK" xlink:type="simple">TEY</abbrev></bold>
                    </td><td rowspan="1" colspan="1">0.7</td><td rowspan="1" colspan="1">1.0</td><td rowspan="1" colspan="1">1.0</td><td rowspan="1" colspan="1">0.8</td></tr><tr><td rowspan="1" colspan="1">
                      <bold><abbrev xmlns:xlink="http://www.w3.org/1999/xlink" xlink:title="manus length" id="ABBRID0EYLCK" xlink:type="simple">ML</abbrev></bold>
                    </td><td rowspan="1" colspan="1">5.9</td><td rowspan="1" colspan="1">7.0</td><td rowspan="1" colspan="1">6.6</td><td rowspan="1" colspan="1">6.3</td></tr><tr><td rowspan="1" colspan="1">
                      <bold><abbrev xmlns:xlink="http://www.w3.org/1999/xlink" xlink:title="length of lower arm and hand" id="ABBRID0EOMCK" xlink:type="simple">LAHL</abbrev></bold>
                    </td><td rowspan="1" colspan="1">11.2</td><td rowspan="1" colspan="1">13.5</td><td rowspan="1" colspan="1">12.7</td><td rowspan="1" colspan="1">12.6</td></tr><tr><td rowspan="1" colspan="1">
                      <bold><abbrev xmlns:xlink="http://www.w3.org/1999/xlink" xlink:title="pes length" id="ABBRID0EENCK" xlink:type="simple">PL</abbrev></bold>
                    </td><td rowspan="1" colspan="1">10.1</td><td rowspan="1" colspan="1">11.7</td><td rowspan="1" colspan="1">10.2</td><td rowspan="1" colspan="1">11.1</td></tr><tr><td rowspan="1" colspan="1">
                      <bold><abbrev xmlns:xlink="http://www.w3.org/1999/xlink" xlink:title="tibia length" id="ABBRID0E1NCK" xlink:type="simple">TIB</abbrev></bold>
                    </td><td rowspan="1" colspan="1">10.6</td><td rowspan="1" colspan="1">12.4</td><td rowspan="1" colspan="1">11.9</td><td rowspan="1" colspan="1">11.9</td></tr><tr><td rowspan="1" colspan="1">
                      <bold><abbrev xmlns:xlink="http://www.w3.org/1999/xlink" xlink:title="hindlimb length" id="ABBRID0EQOCK" xlink:type="simple">HLL</abbrev></bold>
                    </td><td rowspan="1" colspan="1">34.4</td><td rowspan="1" colspan="1">41.5</td><td rowspan="1" colspan="1">40.4</td><td rowspan="1" colspan="1">39.1</td></tr><tr><td rowspan="1" colspan="1">
                      <bold><abbrev xmlns:xlink="http://www.w3.org/1999/xlink" xlink:title="head length" id="ABBRID0EGPCK" xlink:type="simple">HDL</abbrev>/<abbrev xmlns:xlink="http://www.w3.org/1999/xlink" xlink:title="snout-vent length" id="ABBRID0EKPCK" xlink:type="simple">SVL</abbrev></bold>
                    </td><td rowspan="1" colspan="1">0.36</td><td rowspan="1" colspan="1">0.37</td><td rowspan="1" colspan="1">0.38</td><td rowspan="1" colspan="1">0.36</td></tr><tr><td rowspan="1" colspan="1">
                      <bold><abbrev xmlns:xlink="http://www.w3.org/1999/xlink" xlink:title="head width" id="ABBRID0EAQCK" xlink:type="simple">HDW</abbrev>/<abbrev xmlns:xlink="http://www.w3.org/1999/xlink" xlink:title="snout-vent length" id="ABBRID0EEQCK" xlink:type="simple">SVL</abbrev></bold>
                    </td><td rowspan="1" colspan="1">0.36</td><td rowspan="1" colspan="1">0.37</td><td rowspan="1" colspan="1">0.37</td><td rowspan="1" colspan="1">0.34</td></tr><tr><td rowspan="1" colspan="1">
                      <bold><abbrev xmlns:xlink="http://www.w3.org/1999/xlink" xlink:title="head width" id="ABBRID0E1QCK" xlink:type="simple">HDW</abbrev>/<abbrev xmlns:xlink="http://www.w3.org/1999/xlink" xlink:title="head length" id="ABBRID0E5QCK" xlink:type="simple">HDL</abbrev></bold>
                    </td><td rowspan="1" colspan="1">0.99</td><td rowspan="1" colspan="1">0.98</td><td rowspan="1" colspan="1">0.97</td><td rowspan="1" colspan="1">0.94</td></tr><tr><td rowspan="1" colspan="1">
                      <bold><abbrev xmlns:xlink="http://www.w3.org/1999/xlink" xlink:title="snout length" id="ABBRID0EURCK" xlink:type="simple">SNT</abbrev>/<abbrev xmlns:xlink="http://www.w3.org/1999/xlink" xlink:title="head length" id="ABBRID0EYRCK" xlink:type="simple">HDL</abbrev></bold>
                    </td><td rowspan="1" colspan="1">0.16</td><td rowspan="1" colspan="1">0.15</td><td rowspan="1" colspan="1">0.15</td><td rowspan="1" colspan="1">0.13</td></tr><tr><td rowspan="1" colspan="1">
                      <bold><abbrev xmlns:xlink="http://www.w3.org/1999/xlink" xlink:title="internasal distance" id="ABBRID0EOSCK" xlink:type="simple">IND</abbrev>/<abbrev xmlns:xlink="http://www.w3.org/1999/xlink" xlink:title="head width" id="ABBRID0ESSCK" xlink:type="simple">HDW</abbrev></bold>
                    </td><td rowspan="1" colspan="1">0.31</td><td rowspan="1" colspan="1">0.25</td><td rowspan="1" colspan="1">0.29</td><td rowspan="1" colspan="1">0.30</td></tr><tr><td rowspan="1" colspan="1">
                      <bold><abbrev xmlns:xlink="http://www.w3.org/1999/xlink" xlink:title="interorbital distance" id="ABBRID0EITCK" xlink:type="simple">IOD</abbrev>/<abbrev xmlns:xlink="http://www.w3.org/1999/xlink" xlink:title="head width" id="ABBRID0EMTCK" xlink:type="simple">HDW</abbrev></bold>
                    </td><td rowspan="1" colspan="1">0.29</td><td rowspan="1" colspan="1">0.27</td><td rowspan="1" colspan="1">0.27</td><td rowspan="1" colspan="1">0.28</td></tr><tr><td rowspan="1" colspan="1">
                      <bold><abbrev xmlns:xlink="http://www.w3.org/1999/xlink" xlink:title="internasal distance" id="ABBRID0ECUCK" xlink:type="simple">IND</abbrev>/<abbrev xmlns:xlink="http://www.w3.org/1999/xlink" xlink:title="interorbital distance" id="ABBRID0EGUCK" xlink:type="simple">IOD</abbrev></bold>
                    </td><td rowspan="1" colspan="1">1.07</td><td rowspan="1" colspan="1">0.91</td><td rowspan="1" colspan="1">1.08</td><td rowspan="1" colspan="1">1.09</td></tr><tr><td rowspan="1" colspan="1">
                      <bold><abbrev xmlns:xlink="http://www.w3.org/1999/xlink" xlink:title="eye diameter" id="ABBRID0E3UCK" xlink:type="simple">EYE</abbrev>/<abbrev xmlns:xlink="http://www.w3.org/1999/xlink" xlink:title="head length" id="ABBRID0EAVCK" xlink:type="simple">HDL</abbrev></bold>
                    </td><td rowspan="1" colspan="1">0.36</td><td rowspan="1" colspan="1">0.34</td><td rowspan="1" colspan="1">0.34</td><td rowspan="1" colspan="1">0.32</td></tr><tr><td rowspan="1" colspan="1">
                      <bold><abbrev xmlns:xlink="http://www.w3.org/1999/xlink" xlink:title="tympanum diameter" id="ABBRID0EWVCK" xlink:type="simple">TMP</abbrev>/<abbrev xmlns:xlink="http://www.w3.org/1999/xlink" xlink:title="eye diameter" id="ABBRID0E1VCK" xlink:type="simple">EYE</abbrev></bold>
                    </td><td rowspan="1" colspan="1">0.52</td><td rowspan="1" colspan="1">0.56</td><td rowspan="1" colspan="1">0.60</td><td rowspan="1" colspan="1">0.51</td></tr><tr><td rowspan="1" colspan="1">
                      <bold><abbrev xmlns:xlink="http://www.w3.org/1999/xlink" xlink:title="manus length" id="ABBRID0EQWCK" xlink:type="simple">ML</abbrev>/<abbrev xmlns:xlink="http://www.w3.org/1999/xlink" xlink:title="snout-vent length" id="ABBRID0EUWCK" xlink:type="simple">SVL</abbrev></bold>
                    </td><td rowspan="1" colspan="1">0.26</td><td rowspan="1" colspan="1">0.28</td><td rowspan="1" colspan="1">0.26</td><td rowspan="1" colspan="1">0.24</td></tr><tr><td rowspan="1" colspan="1">
                      <bold><abbrev xmlns:xlink="http://www.w3.org/1999/xlink" xlink:title="length of lower arm and hand" id="ABBRID0EKXCK" xlink:type="simple">LAHL</abbrev>/<abbrev xmlns:xlink="http://www.w3.org/1999/xlink" xlink:title="snout-vent length" id="ABBRID0EOXCK" xlink:type="simple">SVL</abbrev></bold>
                    </td><td rowspan="1" colspan="1">0.50</td><td rowspan="1" colspan="1">0.53</td><td rowspan="1" colspan="1">0.51</td><td rowspan="1" colspan="1">0.48</td></tr><tr><td rowspan="1" colspan="1">
                      <bold><abbrev xmlns:xlink="http://www.w3.org/1999/xlink" xlink:title="pes length" id="ABBRID0EEYCK" xlink:type="simple">PL</abbrev>/<abbrev xmlns:xlink="http://www.w3.org/1999/xlink" xlink:title="snout-vent length" id="ABBRID0EIYCK" xlink:type="simple">SVL</abbrev></bold>
                    </td><td rowspan="1" colspan="1">0.45</td><td rowspan="1" colspan="1">0.46</td><td rowspan="1" colspan="1">0.41</td><td rowspan="1" colspan="1">0.42</td></tr><tr><td rowspan="1" colspan="1">
                      <bold><abbrev xmlns:xlink="http://www.w3.org/1999/xlink" xlink:title="tibia length" id="ABBRID0E5YCK" xlink:type="simple">TIB</abbrev>/<abbrev xmlns:xlink="http://www.w3.org/1999/xlink" xlink:title="snout-vent length" id="ABBRID0ECZCK" xlink:type="simple">SVL</abbrev></bold>
                    </td><td rowspan="1" colspan="1">0.47</td><td rowspan="1" colspan="1">0.49</td><td rowspan="1" colspan="1">0.48</td><td rowspan="1" colspan="1">0.45</td></tr><tr><td rowspan="1" colspan="1">
                      <bold><abbrev xmlns:xlink="http://www.w3.org/1999/xlink" xlink:title="hindlimb length" id="ABBRID0EYZCK" xlink:type="simple">HLL</abbrev>/<abbrev xmlns:xlink="http://www.w3.org/1999/xlink" xlink:title="snout-vent length" id="ABBRID0E3ZCK" xlink:type="simple">SVL</abbrev></bold>
                    </td><td rowspan="1" colspan="1">1.53</td><td rowspan="1" colspan="1">1.64</td><td rowspan="1" colspan="1">1.61</td><td rowspan="1" colspan="1">1.48</td></tr></tbody></table></table-wrap></tp:treatment-sec><tp:treatment-sec sec-type="etymology" id="SECID0EM1CK"><title>Etymology.</title><p>The specific epithet, <italic><tp:taxon-name><tp:taxon-name-part taxon-name-part-type="genus" reg="Leptobrachella"/><tp:taxon-name-part taxon-name-part-type="species" reg="aspera">aspera</tp:taxon-name-part></tp:taxon-name></italic>, is a Latin adjective which means rough, in reference to the dorsal skin texture of the new species. According to its type locality, we suggest its English common name as “Huanglianshan Leaf Litter Toad”, and the Chinese name “Huang Lian Shan Zhang Tu Chan (黄连山掌突蟾)”.</p></tp:treatment-sec><tp:treatment-sec sec-type="distribution" id="SECID0E31CK"><title>Distribution and habits.</title><p>Currently, <italic><tp:taxon-name><tp:taxon-name-part taxon-name-part-type="genus" reg="Leptobrachella">Leptobrachella</tp:taxon-name-part> <tp:taxon-name-part taxon-name-part-type="species" reg="aspera">aspera</tp:taxon-name-part></tp:taxon-name></italic> sp. nov. is known only from its type locality Huanglianshan Nature Reserve, near the border between China and Vietnam. The new species was found along a drainage ditch of a mountainous road. The road was surrounded by broad-leaved forest at an altitude ca. 1930 m and not close to any hillstreams. Males were not heard calling during the field survey from 31 May to 1 June 2019.</p></tp:treatment-sec><tp:treatment-sec><!--Section generated to contain objects referenced in tp:taxon-treatment.--><fig id="F2" position="float" orientation="portrait"><object-id xmlns:xlink="http://www.w3.org/1999/xlink" content-type="doi" xlink:type="simple">10.3897/zookeys.995.55939.figure2</object-id><object-id xmlns:xlink="http://www.w3.org/1999/xlink" content-type="arpha" xlink:type="simple">87F79AEF-DB7A-559D-8DC9-16E16243CCDE</object-id><label>Figure 2.</label><caption><p>Bayesian Inference tree. The Bayesian posterior probabilities (<abbrev xmlns:xlink="http://www.w3.org/1999/xlink" xlink:title="Bayesian posterior probabilities" id="ABBRID0EUSCI" xlink:type="simple">BPP</abbrev>) &gt; 0.90 were retained.</p></caption><graphic xmlns:xlink="http://www.w3.org/1999/xlink" xlink:href="zookeys-995-097-g002.jpg" position="float" orientation="portrait" xlink:type="simple" id="oo_476856.jpg"><uri content-type="original_file" xlink:type="simple">https://binary.pensoft.net/fig/476856</uri></graphic></fig></tp:treatment-sec><ref-list><ref id="B56"><mixed-citation xmlns:xlink="http://www.w3.org/1999/xlink" xlink:type="simple"><person-group><name name-style="western"><surname>Ohler</surname><given-names>A</given-names></name><name name-style="western"><surname>Marquis</surname><given-names>O</given-names></name><name name-style="western"><surname>Swan</surname><given-names>S</given-names></name><name name-style="western"><surname>Grosjean</surname><given-names>S</given-names></name></person-group> (<year>2000</year>) Amphibian biodiversity of Hoang Lien Nature Reserve (Lao Cai Province, northern Vietnam) with description of two new species. Herpetozoa 13(1/2): 71–87.</mixed-citation></ref></ref-list></tp:taxon-treatment>
