# Supplementary material for: Two new Leptobrachella species (Anura, Megophryidae) from the Yunnan-Guizhou Plateau, southwestern China
Source: Zookeys. 2020 Nov 18;995:97–125. doi: 10.3897/zookeys.995.55939 (PMC7688622; doi:10.3897/zookeys.995.55939)
Supplement: Supplementary material 1 — Table S1. Pairwise distances based on 16S gene among all sample used in this study [file zookeys-995-097-s001.xls]

## Sheet: Table S1
Table S1. Pairwise distances based on 16S gene among all sample used in this study.
ID	Ingroup	Voucher No.	1	2	3	4	5	6	7	8	9	10	11	12	13	14	15	16	17	18	19	20	21	22	23	24	25	26	27	28	29	30	31	32	33	34	35	36	37	38	39	40	41	42	43	44	45	46	47
1	Leptobrachella dorsospina sp. nov.	SYS a004961
2	Leptobrachella dorsospina sp. nov.	SYS a004962	0
3	Leptobrachella dorsospina sp. nov.	SYS a004973	0	0
4	Leptobrachella dorsospina sp. nov.	SYS a004974	0	0	0
5	Leptobrachella dorsospina sp. nov.	SYS a004975	0	0	0	0
6	Leptobrachella aspera sp. nov.	SYS a007743	9.63115	9.63115	9.63115	9.63115	9.63115
7	Leptobrachella aspera sp. nov.	SYS a007744	9.63115	9.63115	9.63115	9.63115	9.63115	0.202429
8	Leptobrachella aspera sp. nov.	SYS a007745	9.63115	9.63115	9.63115	9.63115	9.63115	0	0.202429
9	Leptobrachella aspera sp. nov.	SYS a007746	9.63115	9.63115	9.63115	9.63115	9.63115	0.202429	0	0.202429
10	Leptobrachella feii	KIZ032625	11.0204	11.0204	11.0204	11.0204	11.0204	3.03644	3.23887	3.03644	3.23887
11	Leptobrachella feii	KIZ048894	11.0204	11.0204	11.0204	11.0204	11.0204	3.03644	3.23887	3.03644	3.23887	0
12	Leptobrachella feii	KIZ048972	11.0204	11.0204	11.0204	11.0204	11.0204	3.03644	3.23887	3.03644	3.23887	0.604839	0.604839
13	Leptobrachella feii	KIZ048973	11.2245	11.2245	11.2245	11.2245	11.2245	3.23887	3.4413	3.23887	3.4413	0.201613	0.201613	0.403226
14	Leptobrachella aerea	ZFMK 86362	9.22131	9.22131	9.22131	9.22131	9.22131	5.91837	6.12245	5.91837	6.12245	6.09756	6.09756	6.09756	6.30081
15	Leptobrachella alpina	KIZ046816	4.6748	4.6748	4.6748	4.6748	4.6748	9.22131	9.22131	9.22131	9.22131	9.38776	9.38776	8.97959	9.18367	7.9918
16	Leptobrachella applebyi	AMS R 173778	14.1372	14.1372	14.1372	14.1372	14.1372	14.3451	14.3451	14.3451	14.3451	14.0787	14.0787	13.8716	13.8716	13.6929	13.9293
17	Leptobrachella arayai	BORNEENSIS 22931	15.5602	15.5602	15.5602	15.5602	15.5602	15.3209	15.3209	15.3209	15.3209	16.3223	16.3223	15.9091	16.1157	14.553	16.0083	12.2622
18	Leptobrachella ardens	AMS R 176463	13.0435	13.0435	13.0435	13.0435	13.0435	13.5135	13.5135	13.5135	13.5135	13.4576	13.4576	13.0435	13.2505	12.8631	13.0977	6.79012	12
19	Leptobrachella bidoupensis	NCSM 77321	14.7303	14.7303	14.7303	14.7303	14.7303	15.3527	15.3527	15.3527	15.3527	14.6694	14.6694	14.876	14.876	13.8716	13.9004	8.43621	14.7679	8.02469
20	Leptobrachella bijie	SYS a007320	4.87805	4.87805	4.87805	4.87805	4.87805	10.8607	10.8607	10.8607	10.8607	10.6122	10.6122	10.2041	10.4082	9.83607	5.07099	14.1372	16.2162	14.1372	15.7676
21	Leptobrachella botsfordi	AMS R 176540	13.0081	13.0081	13.0081	13.0081	13.0081	11.4053	11.4053	11.4053	11.4053	12.5761	12.5761	11.9675	12.3732	11.0429	12.2449	10.6776	12.7835	9.40695	10.8607	13.8776
22	Leptobrachella bourreti	AMS R 177673	3.25866	3.25866	3.25866	3.25866	3.25866	8.62423	8.82957	8.62423	8.82957	10.0204	10.0204	10.0204	10.2249	8.40164	4.26829	13.9583	15	13.5417	15.1767	4.47154	13.0879
23	Leptobrachella chishuiensis	CIBCS20190518047	5.70265	5.70265	5.70265	5.70265	5.70265	9.65092	9.65092	9.65092	9.65092	9.81595	9.81595	9.40695	9.61145	9.65092	5.0813	13.5417	15.8333	14.1667	15.8004	2.03252	13.4969	4.68432
24	Leptobrachella crocea	AMS R 173740	13.6179	13.6179	13.6179	13.6179	13.6179	13.442	13.442	13.442	13.442	13.9959	13.9959	13.9959	14.1988	11.2474	13.6735	12.3203	12.5773	10.4294	10.041	14.0816	9.8	13.2924	14.1104
25	Leptobrachella dringi	NMBE1056372	16.3311	16.3311	16.3311	16.3311	16.3311	16.5548	16.7785	16.5548	16.7785	17.4107	17.4107	17.4107	17.6339	15.0901	16.8161	15.2968	11.1359	15	15.0342	17.713	14.4124	16.4045	17.5281	14.4124
26	Leptobrachella eos	MNHN 2004.0274	3.91753	3.91753	3.91753	3.91753	3.91753	9.35551	9.35551	9.35551	9.35551	10.9731	10.9731	10.9731	11.1801	9.14761	5.76132	13.9241	15.1899	13.0802	13.4737	7.20165	12.2153	4.53608	7.40741	12.8364	16.4009
27	Leptobrachella firthi	AMS R 176524	13.347	13.347	13.347	13.347	13.347	13.1959	13.4021	13.1959	13.4021	13.5524	13.5524	13.5524	13.7577	11.7043	12.9897	15.4167	16.0083	15.1452	15.5925	14.0206	13.7295	12.3711	14.0496	14.959	16.3677	12.9707
28	Leptobrachella flaviglandulosa	KIZ032626	8.43621	8.43621	8.43621	8.43621	8.43621	9.24025	9.44559	9.24025	9.44559	9.20245	9.20245	8.79346	8.99796	8.41889	8.02469	12.8898	15.8996	11.4345	12.2661	8.23045	10.0204	9.0535	7.83505	12.0654	15.9551	7.93319	12.3967
29	Leptobrachella fritinniens	KUHE 55371	16.0752	16.0752	16.0752	16.0752	16.0752	15	15.2083	15	15.2083	14.9688	14.9688	14.9688	15.1767	14.1962	15.8996	15.2866	9.52381	15.0106	13.7712	16.7364	13.9293	16.1426	16.7715	14.1372	7.38255	15.7113	16.0752	14.9474
30	Leptobrachella fuliginosa	KUHE 20174	14.9897	14.9897	14.9897	14.9897	14.9897	13.8144	14.0206	13.8144	14.0206	13.7577	13.7577	13.7577	13.7577	13.6082	15.0515	10.4938	13.3612	9.63115	11.2936	16.2887	9.93915	15.2893	16.1157	11.5619	15.3153	14.8536	16.2887	12.4224	14.0461
31	Leptobrachella gracilis	NMBE1056364	19.4805	19.4805	19.4805	19.4805	19.4805	18.1034	18.319	18.1034	18.319	18.4946	18.4946	18.0645	18.2796	16.0521	19.5228	16.5563	10.515	14.9451	16.5198	20.6074	16.7382	19.1304	20	15.2361	12.0805	18.9427	18.4382	18.2609	11.6883	16.3399
32	Leptobrachella hamidi	KUHE 17545	15.7676	15.7676	15.7676	15.7676	15.7676	15.1139	15.1139	15.1139	15.1139	15.7025	15.7025	15.4959	15.4959	14.7609	14.9688	13.3192	5.12295	13.6842	14.135	17.2557	13.6082	15.8333	16.25	12.9897	11.3586	14.9789	16.0083	15.4812	8.28157	13.9875	10.9442
33	Leptobrachella heteropus	KUHE 15486	18.6475	18.6475	18.6475	18.6475	18.6475	16.5984	16.8033	16.5984	16.8033	16.7347	16.7347	16.5306	16.7347	15.6379	18.4805	15.2083	17.4897	16.4241	16.4241	20.1232	17.0732	18.93	18.93	17.0732	17.2949	18.9583	19.3018	17.0782	17.2199	15.2577	19.0578	16.4609
34	Leptobrachella isos	AMS R 176480	12.963	12.963	12.963	12.963	12.963	11.9835	12.1901	11.9835	12.1901	12.5514	12.5514	12.3457	12.5514	11.7284	13.4298	14.405	14.375	13.75	14.8225	14.2562	13.347	12.3967	13.6646	14.7844	17.3034	13.2075	11.2474	12.0083	16.5272	13.0435	18.4783	14.7917	17.4897
35	Leptobrachella kajangensis	LSUHC 4431	15.9184	15.9184	15.9184	15.9184	15.9184	14.1393	14.3443	14.1393	14.3443	14.0816	14.0816	13.6735	13.8776	12.5257	15.7787	13.0977	12.9897	12.6294	13.278	16.3934	13.1846	15.4004	16.2218	12.9817	15.9645	16.2162	16.3599	13.3745	14.9378	12.731	14.3777	13.4021	13.3874	14.3443
36	Leptobrachella kalonensis	AMNH A191762	15.2893	15.2893	15.2893	15.2893	15.2893	15.4959	15.4959	15.4959	15.4959	15.0206	15.0206	15.2263	15.2263	14.876	14.876	10.5155	15.1261	8.65979	5.54415	15.4959	12.4744	15.528	16.1491	12.0654	15.8371	14.4654	16.1826	13.6646	14.9789	12.7049	18.2018	16.1765	18.4265	16.25	15.9091
37	Leptobrachella kecil	KUHE 52440	17.8645	17.8645	17.8645	17.8645	17.8645	17.1134	17.1134	17.1134	17.1134	17.2485	17.2485	17.2485	17.4538	16.7355	16.4948	15.6904	17.562	15.625	16.7015	19.1753	16.7347	17.7686	17.9752	17.1429	18.8889	17.5732	19.9588	16.5631	18.711	14.2268	18.9247	17.7686	10.998	16.9072	12.8049	19.1268
38	Leptobrachella khasiorum	SDBDU 2009.329	12.6984	12.6984	12.6984	12.6984	12.6984	13.8636	13.8636	13.8636	13.8636	14.0271	14.0271	14.0271	14.0271	13.4703	12.2172	15.0463	16.8981	15.7407	15.2425	14.0271	14.2212	12.2449	13.6054	14.2212	16.8203	11.954	12.4138	11.3636	17.2897	15.1376	18.9376	16.4352	18.6788	15.4378	17.3121	16.3218	18.1193
39	Leptobrachella laui	SYS a002057	11.9593	11.9593	11.9593	11.9593	11.9593	12.2137	12.4682	12.2137	12.4682	12.1519	12.1519	11.6456	11.8987	11.7647	10.4326	15.5844	17.6623	15.0649	16.5803	11.9593	13.1313	11.2245	11.7048	14.6465	17.5711	11.1959	15.2062	7.36041	18.8976	17.4807	20	18.7013	21.6285	15.7623	18.5279	17.268	19.9488	11.7949
40	Leptobrachella liui	SYS a002479	8.81148	8.81148	8.81148	8.81148	8.81148	10.2459	10.4508	10.2459	10.4508	10.8163	10.8163	10.8163	11.0204	8.81148	8.81148	14.1372	15.8333	12.6819	12.4481	10.041	11.2016	8.81148	9.85626	12.22	15.6951	8.10811	12.1649	5.09165	15.9664	13.843	19.4805	16.25	18.6475	13.0165	15.9836	13.0435	17.0782	10.4072	6.54912
41	Leptobrachella macrops	PYU DTD-508	16.8269	16.8269	16.8269	16.8269	16.8269	17.3077	17.3077	17.3077	17.3077	16.7464	16.7464	16.9856	16.9856	15.5875	17.0673	11.8765	15.9314	9.73872	8.55107	18.2692	15.6398	16.8675	18.2692	13.981	17.0667	16.5865	18.5542	15.3477	15.9705	14.4893	18.299	15.9314	20.4819	17.4334	17.3077	9.02613	20.5811	18.8011	19.0058	13.9423
42	Leptobrachella maculosa	ZFMK 96600	13.2231	13.2231	13.2231	13.2231	13.2231	14.0496	14.0496	14.0496	14.0496	13.5802	13.5802	13.3745	13.3745	11.7769	12.8099	8.82957	14.2857	5.96708	7.18686	13.843	10.8163	13.0435	14.2857	12.2449	15.6463	12.9979	14.3154	11.8257	15.6118	12.0654	16.4474	15.1261	17.5983	14.3451	13.4298	7.58197	17.8794	15.6322	14.6907	11.5942	8.7886
43	Leptobrachella mangshanensis	MSZTC201701	10.4508	10.4508	10.4508	10.4508	10.4508	10.8607	11.0656	10.8607	11.0656	10.8163	10.8163	10.4082	10.6122	9.63115	9.42623	14.553	16.25	13.3056	13.278	10.8607	11.609	10.4508	10.4723	14.053	17.2646	9.56341	12.9897	4.88798	16.8067	14.0496	19.4805	16.875	19.0574	13.2231	15.5738	14.2857	17.6955	11.991	7.0529	2.63158	14.9038	12.2153
44	Leptobrachella maoershanensis	KIZ019385	9.5723	9.5723	9.5723	9.5723	9.5723	8.55397	8.75764	8.55397	8.75764	8.92495	8.92495	8.92495	9.12779	8.17996	9.5723	14.6998	16.1491	12.6294	12.8099	10.5906	11.9433	9.59184	9.38776	13.1579	17.3719	8.8843	15.0206	6.30081	16.7015	14.5791	19.5699	16.7702	18.7373	13.8144	14.664	14.4033	17.2131	12.3596	8.77193	6.68016	15.7895	12.963	6.07287
45	Leptobrachella marmorata	KUHE 53192	15.3527	15.3527	15.3527	15.3527	15.3527	15.3209	15.3209	15.3209	15.3209	16.3223	16.3223	15.9091	16.1157	14.3451	15.8004	12.2622	4.09836	12.6316	14.557	16.632	11.9588	14.7917	16.25	12.5773	10.245	14.7679	14.3451	15.4812	8.69565	13.5699	10.7296	4.5082	16.4609	14.7917	12.5773	15.7563	17.9752	15.2778	19.2208	15.625	15.6863	14.0756	16.4583	16.9772
46	Leptobrachella maura	SP 21450	16.7702	16.7702	16.7702	16.7702	16.7702	15.8763	15.8763	15.8763	15.8763	15.4321	15.4321	15.0206	15.2263	13.6929	15.1452	13.7131	8.81148	13.0252	14.7368	15.9751	14.5791	16.4241	15.1767	13.1417	11.3082	15.7895	15.9751	15	9.50413	13.3333	10.0427	8.60656	17.418	14.7609	11.9097	16.7715	15.8436	15.8986	18.863	15.9751	15.1589	14.0461	16.5975	16.701	7.78689
47	Leptobrachella melanoleuca	KUHE 19719	14.5492	14.5492	14.5492	14.5492	14.5492	15.4321	15.4321	15.4321	15.4321	15.7787	15.7787	15.7787	15.7787	13.9918	14.8148	12.115	12.7083	11.8609	12.7049	15.2263	11.336	14.433	15.4639	12.5506	15.0562	15.0313	15.8436	13.843	14.4351	6.89655	16.5217	13.5417	16.4609	15.2893	13.3197	14.5194	16.0825	15.3318	17.4359	14.0206	15.4028	13.4694	14.433	15.1639	13.3333	13.0977
48	Leptobrachella melica	MVZ 258197	12.8631	12.8631	12.8631	12.8631	12.8631	12.5	12.5	12.5	12.5	12.4481	12.4481	12.4481	12.6556	11.6424	12.7083	6.3786	12.8692	4.72279	7.83505	12.9167	10.041	12.9436	12.7349	10.4508	15.0342	12.8964	14.7609	11.0417	14.8305	10.2669	14.7577	13.5021	15.625	14.375	13.4855	9.29752	15.6576	15.2778	15.625	12.9167	11.4286	7.81893	14.1667	13.278	12.8692	13.4737	12.7049
49	Leptobrachella minima	KUHE 23733	10.1626	10.1626	10.1626	10.1626	10.1626	7.28745	7.48988	7.28745	7.48988	6.45161	6.45161	6.45161	6.65323	5.89431	9.34959	13.4298	15.0515	13.0165	13.8144	10.5691	11.7172	9.16497	9.5723	12.5253	14.8889	9.89691	12.7049	7.55102	14.9688	13.7295	18.0258	15.2577	15.2439	12.3203	14.2276	14.5791	15.5419	11.7117	9.82368	9.34959	16.2291	13.5524	9.55285	8.08081	15.6701	15.1951	13.9059
50	Leptobrachella nahangensis	ROM 7035	9.63115	9.63115	9.63115	9.63115	9.63115	7.92683	8.13008	7.92683	8.13008	8.11359	8.11359	8.11359	8.31643	5.52147	9.22131	13.5417	14.4628	12.5	12.8898	11.0656	10.387	8.41889	9.85626	11.8126	14.2857	9.14761	9.87654	8.02469	14.5833	12.3967	17.2043	14.2562	15.7143	10.7216	13.4694	14.0787	16.4271	12.0455	11.4504	8.60656	14.9398	12.6294	9.42623	9.97963	13.4298	14.4033	12.1649
51	Leptobrachella namdongensis	VNUF A.2017.95	9.18367	9.18367	9.18367	9.18367	9.18367	9.83607	9.83607	9.83607	9.83607	9.79592	9.79592	10	10	9.03491	9.5723	14.3451	15.625	13.5135	13.278	10.387	11.2016	9.79592	9.79592	12.22	17.0404	8.8843	11.7769	8.19672	16.3522	14.433	18.1818	15	18.2752	11.8012	15.5738	15.0826	17.5258	11.6854	10.3797	8.97959	16.3462	12.3967	9.18367	9.12779	15.4167	14.5228	14.1975
52	Leptobrachella niveimontis	KIZ015734	4.47154	4.47154	4.47154	4.47154	4.47154	10.041	10.041	10.041	10.041	10.6122	10.6122	10.6122	10.8163	9.22131	5.27383	13.7214	15.5925	13.3056	13.9004	4.86815	14.0816	3.86179	5.69106	13.4694	17.2646	4.93827	12.7835	8.43621	16.5272	16.0825	20.1735	15.8004	19.0965	13.0165	16.3934	14.6694	18.9691	13.5747	11.7048	9.01639	17.3077	13.0165	10.6557	9.97963	15.8004	16.5975	15.4321
53	Leptobrachella nyx	ROM 35606	10.041	10.041	10.041	10.041	10.041	6.33947	6.54397	6.33947	6.54397	5.90631	5.90631	5.90631	6.10998	5.93047	9.01639	12.6819	14.9068	11.4345	13.278	10.2459	10.2249	9.03491	9.24025	12.6789	14.7982	9.14761	11.2936	6.61157	14.5833	12.1649	18.3585	15.528	16.1885	11.3402	14.5194	13.6364	16.4609	11.8721	9.71867	7.20165	15.1442	11.9835	8.23045	8.58896	14.6998	14.6694	13.5802
54	Leptobrachella oshanensis	SYS a001830	4.55696	4.55696	4.55696	4.55696	4.55696	10.7417	10.9974	10.7417	10.9974	12.4682	12.4682	11.9593	12.2137	10.2302	6.56566	15.1042	16.9271	14.5833	17.6623	6.06061	14.7583	3.5443	6.06061	16.0305	17.1429	6.56566	13.9175	10.0257	18.1102	17.0103	20.1571	17.7083	21.2821	13.4367	17.602	17.8295	20.3608	14.433	10.4326	10.9974	20.5279	14.7287	12.532	12.4365	17.4479	18.1818	16.9666
55	Leptobrachella pallida	UNS00510	13.3056	13.3056	13.3056	13.3056	13.3056	15.3846	15.3846	15.3846	15.3846	14.6998	14.6998	14.9068	14.9068	14.1372	14.553	9.10973	13.7421	7.45342	4.94845	15.1767	10.883	15	15.625	11.2936	15.0685	13.7131	16.0752	12.6819	13.8004	11.9342	16.4835	14.5877	18.125	16.1426	14.9688	5.55556	17.9916	16.5899	16.0207	13.0705	8.13397	7.61317	14.1079	13.8144	14.1649	14.557	13.347
56	Leptobrachella pelodytoides	MVZ 223642	10.8384	10.8384	10.8384	10.8384	10.8384	6.70732	6.91057	6.70732	6.91057	6.2753	6.2753	6.2753	6.47773	6.92464	10.6339	14.553	15.735	13.7214	15.7676	10.8384	10.9756	10.4294	10.041	13.4146	15.8837	10.5809	11.499	8.19672	14.8225	14.2268	19.181	15.528	17.5869	11.5226	15.3374	15.7025	18.107	13.8322	11.9289	9.38776	17.0673	13.0165	10.4082	9.55285	14.6998	15.6701	15.2263
57	Leptobrachella petrops	VNMN:2016 A.06	9.79592	9.79592	9.79592	9.79592	9.79592	11.0429	11.0429	11.0429	11.0429	10.7943	10.7943	10.998	10.998	10.883	10.7943	14.553	16.0083	13.5135	14.1079	11.2016	12.3984	10.4082	10.8163	12.8049	17.226	9.91736	13.2231	8.58896	16.1426	14.2268	18.1425	15.8004	19.0574	13.4576	17.0082	14.876	17.3196	10.7623	12.6263	9.5723	16.1058	12.8099	10.1833	10.3239	16.2162	15.3209	14.4033
58	Leptobrachella picta	UNIMAS 8705	16.6307	16.6307	16.6307	16.6307	16.6307	16.9892	17.2043	16.9892	17.2043	17.8112	17.8112	17.382	17.5966	15.1515	16.6667	14.3172	9.61538	14.4737	15.3846	17.316	14.561	16.7028	17.3536	14.7752	6.20843	16.2637	16.0173	15.8696	5.15021	14.7826	11.3734	10.0427	18.3761	17.1367	15.4176	15.5361	19.3133	17.1296	18.961	16.6667	16.6667	14.6608	17.316	17.8495	9.18803	10.2128	14.5336
59	Leptobrachella pluvialis	MNHN: 1999.5675	10.9278	10.9278	10.9278	10.9278	10.9278	6.99588	7.20165	6.99588	7.20165	6.7623	6.7623	6.7623	6.96721	5.16529	9.69072	13.4172	16.318	13.2075	14.2259	11.134	11.8852	9.91736	9.69072	13.1148	15.5405	9.93789	12.0332	7.03934	14.7679	13.5135	18.2609	16.5272	16.4609	12.474	14.8148	14.5833	16.9772	12.7563	10.8861	8.65979	15.5875	13.125	8.65979	7.58197	15.272	15.625	14.1079
60	Leptobrachella puhoatensis	AMS R184852	10	10	10	10	10	10.6776	10.6776	10.6776	10.6776	11.0429	11.0429	11.2474	11.2474	10.2669	10.387	14.9378	16.0083	13.4855	14.2857	11.4053	11.4053	10.4082	10.6122	13.2383	16.1435	10.9504	12.3967	8.40164	16.318	14.4033	18.6147	15.8004	18.2752	12.6294	16.1885	15.4639	17.1134	10.8108	11.1392	9.18367	16.5468	13.4021	9.79592	10.142	15.8004	14.9378	14.5791
61	Leptobrachella purpura	SYS a006531	3.7037	3.7037	3.7037	3.7037	3.7037	8.69565	8.69565	8.69565	8.69565	8.65979	8.65979	8.65979	8.86598	8.04124	2	13.5417	14.5263	13.3333	13.3056	4.72279	12.1901	3.6961	5.34979	13.0165	15.4545	3.54167	11.8012	7.86749	14.5877	14.9068	19.3407	14.7368	18.0873	12.474	15.5602	13.6929	16.4927	11.2385	9.56072	7.43802	16.3855	12.8631	8.05785	8.24742	14.5263	14.916	14.6694
62	Leptobrachella purpuraventra	SYS a007277	3.45528	3.45528	3.45528	3.45528	3.45528	9.01639	9.01639	9.01639	9.01639	9.79592	9.79592	9.79592	10	8.19672	4.46247	13.6929	14.7609	12.8631	15.1139	3.0426	13.2383	2.84553	3.04878	13.8493	17.0404	5.55556	13.6082	8.02469	16.318	15.8436	19.7397	16.0083	18.8912	12.8099	15.3689	15.0515	16.701	13.544	12.4682	9.42623	17.0264	13.4021	10.6557	8.75764	15.3846	15.5602	15.1951
63	Leptobrachella pyrrhops	ZMMU ABV-00176	16.4045	16.4045	16.4045	16.4045	16.4045	16.6292	16.8539	16.6292	16.8539	16.3311	16.3311	16.5548	16.5548	14.8315	17.3034	11.8568	16.7048	8.50112	8.92857	17.9775	12.6386	16.8919	18.018	12.6386	16.895	15.2968	17.3815	13.9955	17.0115	13.1111	17.4713	16.476	17.3423	14.7392	14.1573	10.0223	17.4208	16.7431	16.1954	13.964	11.5183	7.55556	14.4144	14.5414	16.9336	17.5799	15.0776
64	Leptobrachella rowleyae	ITBCZ 4113	13.5392	13.5392	13.5392	13.5392	13.5392	13.5392	13.5392	13.5392	13.5392	13.4752	13.4752	13.4752	13.7116	13.0024	12.8266	9.36768	13.3172	6.80751	10.5634	13.5392	11.7096	12.8266	13.3017	12.178	16.4021	13.7767	17.2986	10.9005	15.5718	12.4413	16.7939	14.2857	17.8571	16.6271	15.4394	10.5882	17.7033	15.0538	15.2738	12.0853	11.4558	8.66511	13.2701	13.0024	13.3172	14.2512	14.0515
65	Leptobrachella sabahmontana	BORNEENSIS 12454	16.0417	16.0417	16.0417	16.0417	16.0417	15.5602	15.7676	15.5602	15.7676	17.1843	17.1843	16.7702	16.9772	14.5833	15.8664	12.7119	9.07216	13.7131	13.7421	16.7015	13.0165	15.8996	16.1088	13.843	6.22222	15.4661	15.4167	14.8536	6.41822	12.7883	11.3978	8.65979	18.3505	16.4927	14.2562	13.9241	18.4265	17.6334	19.0104	16.0417	14.951	13.5021	16.25	16.5975	8.65979	9.03491	12.9707
66	Leptobrachella shangsiensis	NHMG1401032	11.609	11.609	11.609	11.609	11.609	7.72358	7.92683	7.72358	7.92683	7.89474	7.89474	7.89474	8.09717	7.14286	10.7943	15.1139	16.3561	14.4928	15.0826	12.4236	13.1579	10.8163	11.2245	14.7773	16.7038	11.5702	13.347	8.9613	15.4489	14.9897	19.3548	15.942	16.9043	13.786	15.6823	15.4321	18.2377	14.6067	10.804	9.73631	16.7464	14.8148	10.5477	9.87903	16.1491	16.701	14.1393
67	Leptobrachella sola	KUHE 52342	19.3878	19.3878	19.3878	19.3878	19.3878	18.6094	18.8139	18.6094	18.8139	17.7189	17.7189	17.5153	17.7189	16.3934	18.8139	15.9751	17.5258	16.7702	16.9772	19.8364	17.2414	19.6721	19.2623	16.43	18.1818	19.917	19.6319	17.2485	16.5975	15.1951	19.0987	17.3196	6.47773	18.2377	11.7172	18.7629	10.1626	20.4545	22.0812	18.8139	20.8633	16.9072	19.0184	19.5122	17.1134	15.8111	17.623
68	Leptobrachella suiyangensis	GZNU20180606002	5.0813	5.0813	5.0813	5.0813	5.0813	9.59184	9.59184	9.59184	9.59184	9.7561	9.7561	9.7561	9.95935	9.18367	5.07099	14.0787	15.3209	13.4576	15.2893	4.86815	14.2276	4.6748	4.87805	14.8374	15.4018	6.58436	14.1684	9.65092	15	16.2218	18.3585	15.942	19.4274	13.5802	16.5306	15.2263	17.2485	13.7698	12.9442	10.8384	17.2249	14.1975	12.0654	10.5691	15.735	14.876	15.9836
69	Leptobrachella sungi	ZMMU-NAP-02269	11.0204	11.0204	11.0204	11.0204	11.0204	9.16497	9.36864	9.16497	9.36864	9.12779	9.12779	9.12779	9.33063	8.17996	10.8163	14.0496	15.942	14.0496	12.6033	12.449	12.5506	10.6339	11.6564	12.9555	16.2946	10.559	11.7284	9.40695	15.0313	13.5524	18.5345	15.735	17.3116	11.7526	15.102	14.6091	17.2485	13.544	12.1519	9.79592	16.2291	13.3745	10.6122	9.93915	14.9068	14.433	14.3443
70	Leptobrachella tadungensis	UNS00517	14.0206	14.0206	14.0206	14.0206	14.0206	14.8454	14.8454	14.8454	14.8454	14.5791	14.5791	14.5791	14.7844	13.1959	14.2268	9.44559	15.304	8.43621	5.95483	14.6392	10.387	14.4628	14.6694	10.5906	15.8371	13.5983	14.6998	12.0083	13.8947	12.449	17.5055	15.7233	17.1488	14.3154	13.6082	6.7623	17.4274	15.1376	15.4242	11.7769	9.50119	7.55102	13.2231	12.9363	14.0461	15.4812	13.8493
71	Leptobrachella tengchongensis	SYS a004598	8.16327	8.16327	8.16327	8.16327	8.16327	9.81595	9.81595	9.81595	9.81595	10.387	10.387	9.97963	10.1833	9.44559	8.9613	14.3451	14.553	13.5135	15.3527	9.16497	11.9919	8.77551	9.38776	15.2439	16.7785	8.8843	12.8099	8.62423	15.7233	14.6392	19.0476	15.1767	19.0574	11.8012	15.9836	15.2893	18.1443	11.036	10.4061	8.79346	17.5481	13.843	9.40695	9.7561	14.9688	15.942	14.6091
72	Leptobrachella tuberosa	ZMMU-NAP-02275	11.7769	11.7769	11.7769	11.7769	11.7769	11.157	11.3636	11.157	11.3636	11.3169	11.3169	11.3169	11.5226	11.134	12.1901	11.7526	11.7647	9.27835	10.4938	13.2231	7.78689	11.8012	13.4576	10.041	12.2449	11.5304	14.4928	10.559	11.6034	10.0616	14.693	12.605	16.3561	11.0187	13.4298	11.134	17.4274	15.1724	13.6247	11.5464	13.5714	9.87654	12.7835	12.5514	11.5546	12.369	12.2951
73	Leptobrachella ventripunctata	SYS a001768	13.4518	13.4518	13.4518	13.4518	13.4518	9.06801	9.3199	9.06801	9.3199	8.77193	8.77193	8.77193	9.02256	8.60759	13.198	16.8394	16.4948	15.544	18.3463	13.198	12.8463	12.4682	12.4365	15.1134	17.7835	12.4365	13.0769	10.2041	17.1875	17.1795	20.6718	17.5258	20.3046	12.5964	17.4684	18.2519	20.9719	15.6812	13.1313	11.6751	20.4082	15.4242	12.9442	12.0907	16.7526	17.6923	17.9028
74	Leptobrachella wuhuangmontis	SYS a003485	11.8852	11.8852	11.8852	11.8852	11.8852	9.38776	9.59184	9.38776	9.59184	9.14634	9.14634	9.34959	9.34959	8.16327	11.4754	13.0705	14.1079	12.2407	13.2505	12.9098	12.4744	10.2669	12.115	13.2924	16.2162	10.8108	12.5514	10.3093	15.4167	12.3457	18.1818	15.3527	16.2218	11.3636	13.347	14.2268	15.4959	13.6986	13.2992	9.46502	16.307	11.9588	10.4938	10.4294	14.3154	14.6998	13.7577
75	Leptobrachella wulingensis	CSUFT 200	3.05499	3.05499	3.05499	3.05499	3.05499	8.84774	8.84774	8.84774	8.84774	10.4508	10.4508	10.4508	10.6557	9.0535	4.68432	12.7349	15.4489	11.8998	13.125	5.49898	11.4754	3.67347	5.10204	12.5	15.5405	4.13223	13.2505	7.85124	15.9664	14.0787	18.5185	15.4489	17.3196	13.0705	15.6379	14.5228	16.5631	11.5909	11.2532	8.02469	16.4251	12.0332	9.46502	8.58896	14.8225	15.8333	14.0496
76	Leptobrachella yingjiangensis	SYS a006533	9.35551	9.35551	9.35551	9.35551	9.35551	11.0647	11.0647	11.0647	11.0647	11.6424	11.6424	11.6424	11.6424	11.4583	9.54357	13.8947	14.4374	13.8947	13.8655	10.7884	12.0582	9.77131	10.395	13.0977	16.5138	9.26316	14.4351	8.54167	15.3518	14.0167	18.543	14.0127	17.4004	12.8151	15.8996	14.4654	16.2105	8.61678	9.87013	8.73181	17.0732	14.0461	9.56341	9.31677	14.4374	15.2542	14.405
77	Leptobrachella yunkaiensis	SYS a004663	9.91736	9.91736	9.91736	9.91736	9.91736	10.5372	10.7438	10.5372	10.7438	10.9053	10.9053	10.6996	10.9053	9.73085	9.50413	14.2857	16.3866	13.4454	12.7883	10.7438	12.9363	9.50413	10.352	14.1684	16.9683	8.80503	13.5135	5.55556	16.1017	14.1667	18.559	16.5966	18.595	13.3333	14.4628	14.405	17.6349	11.3122	8.6514	6.74847	15.8151	13.1524	6.74847	6.32653	16.1765	15.8996	15.3846
78	Leptobrachella zhangyapingi	KIZ07258	10.6122	10.6122	10.6122	10.6122	10.6122	10.1626	10.3659	10.1626	10.3659	9.91903	9.91903	9.51417	9.7166	9.97963	10.2041	13.4021	16.7355	14.433	14.8148	11.2245	12.3482	10.6339	11.2474	14.17	18.0804	10.1449	12.731	9.20245	16.5975	13.9059	19.5699	16.5289	17.7189	11.3169	15.6823	15.5738	17.418	14.0271	11.3924	10.4082	17.1429	13.7295	10.8163	12.1704	15.9091	15.8436	14.0816
[truncated: 31 more columns]
